# Supplementary material for: Divergent SARS-CoV-2 variant emerges in white-tailed deer with deer-to-human transmission
Source: Nat Microbiol. 2022 Nov 10;7(12):2011–24. doi: 10.1038/s41564-022-01268-9 (PMC9712111; doi:10.1038/s41564-022-01268-9)
Supplement: Supplementary file 4 — A Microsoft Excel Workbook containing Supplementary Tables 1–9. [file 41564_2022_1268_MOESM4_ESM.xlsx]

## Sheet: Table Legends
Table S1: Metadata associated with the 300 white-tailed deer and 1 human samples screened for SARS-CoV-2. Sample IDs used in the manuscript are the last 4 digits of the WILD-CoV Sample ID. * Samples not selected for sequencing with combined capture enrichment and ARTICv4 approach based on initial quality of ARTICv4 sequencing. + Human-derived sample sequenced by PHOL as part of public health surv…
Table S2: Summary of mutations within B.1.641, the Ontario white-tailed deer lineage (with associated human sequence) and their distribution across GISAID sequences, VOC, animal-derived viral sequences, and related Michigan mink sequences.
Table S3: Results of a distance-based Welch MANOVA investigating differences in the mutation spectrum between hosts within Nextstrain Clade 20C. 999 permutations were used to generate one-sided p-values.
Table S4: Summary of codon usage bias analysis results across SARS-CoV-2 from white-tailed deer (including B.1.641, the Ontario lineage) and other cervid viruses.
Table S5: Plasma binding assay data (MFI normalised to CV3-25)
Table S6: Neutralisation assay data (ID50)
Table S7: Poor coverage regions in Ontario WTD clade (with associated human sequence) sequenced with combined ARTIC V4 and capture enrichment (ONETest) data.
Table S8: Description of the cohort and sera that was used for plasma binding and neutralisation assays.
Table S9: Acknowledgement table for sequences used from GISAID for phylogenetic and mutational signature analyses.

## Sheet: S1_Sample_Data
Animal ID	Collection Date	WILD-CoV Sample ID RPLN	RPLN Sample RT-PCR	WILD-CoV Sample ID Swab	Shorthand Manuscript ID	Swab Sample RT-PCR	% Genome	GISAID Accession (ARTICv4+Bait-Capture)	SRA Accession (ARTICv4)	Deer vs Human Non-SC2 Kraken2 Assignment (ARTICv4)	% of Reads Mapping to Viral vs Deer vs Human Reference (ARTICv4)	SRA Accession (Bait-Capture)	Deer vs Human Non-SC2 Kraken2 Assignment (Bait-Capture)	% of Reads Mapping to Viral vs Deer vs Human Reference (Bait-Capture)
2241	2021-11-23	wcov-03165	PVE (+/+)	wcov-04585	N/A	NVE	0.51	N/A	N/A	N/A	N/A	N/A	N/A	N/A
2270	2021-12-07	wcov-02940	PVE (+/+)	N/A	N/A	N/A	N/A *	N/A	N/A	N/A	N/A	N/A	N/A	N/A
2291	2021-12-08	wcov-04693	PVE (+/+)	wcov-04681	N/A	NVE	0.543	N/A	N/A	N/A	N/A	N/A	N/A	N/A
2372	2021-12-01	wcov-03068	PVE (+/+)	wcov-04658	4658	PVE (+/+)	0.998	Canada/ON-WTD-wcov-04658-2372/2021 EPI_ISL_10176284	SRR18231905	65.47% vs 11.87%	90.1% vs 8.1% vs 1.5%	SRR18231910	64.67% vs 1.3%	35.3% vs 50.1% vs 10.6%
2406	2021-11-04	wcov-04450	PVE (+?/+)	wcov-04645	4645	PVE (+/+)	0.998	Canada/ON-WTD-wcov-04645-24062/2021 EPI_ISL_10174960	SRR18231907	79.12% vs 0.37%	92.2% vs 7.1% vs 0.2%	SRR18231912	0.33% vs 0.04%	17.3% vs 20.6% vs 46.9%
2564	2021-11-20	wcov-04534	PVE (+/+)	N/A	4534	N/A	0.946	N/A	SRR18231917	90.98% vs 1.71%	8.25% vs 89.6% vs 1.8%	SRR18231915	73.64% vs 4.3%	20.1% vs 65.5% vs 11.49%
2565	2021-11-20	wcov-04527	PVE (+/+)	N/A	N/A	N/A	N/A *	N/A	N/A	N/A	N/A	N/A	N/A	N/A
2566	2021-11-20	wcov-04538	PVE (+/+)	N/A	4538	N/A	0.865	N/A	SRR18231916	55.5% vs 33.62%	38% vs 39.6% vs 22.1%	SRR18231914	66.63% vs 4.05%	8.3% vs 70.2% vs 15.4%
2569	2021-11-20	wcov-04535	PVE (+/+)	N/A	N/A	N/A	0.279	N/A	N/A	N/A	N/A	N/A	N/A	N/A
2570	2021-11-20	wcov-04536	PVE (+/+)	N/A	N/A	N/A	N/A *	N/A	N/A	N/A	N/A	N/A	N/A	N/A
2575	2021-12-01	wcov-03176	PVE (+/+)	wcov-04662	4662	PVE (+/+)	0.988	Canada/ON-WTD-wcov-04662-2575/2021 EPI_ISL_10177537	SRR18231904	85.69% vs 1.38%	8.1% vs 85.4% vs 4%	SRR18231909	31.25% vs 0.86%	45.4% vs 10.6% vs 25.3%
2581	2021-12-01	wcov-03182	PVE (+/+)	wcov-04669	4669	NVE	0.146	N/A	N/A	N/A	N/A	N/A	N/A	N/A
2582	2021-12-01	wcov-03183	PVE (+/+)	wcov-04581	4581	PVE (+/+)	0.997	Canada/ON-WTD-wcov-04581-2582/2021 EPI_ISL_10174207	SRR18231908	79.07% vs 3.1%	91.3% vs 8.3% vs 0.3%	SRR18231913	50.59% vs 1.48%	34.6% vs 47.3% vs 14.8%
2588	2021-12-02	wcov-03169	PVE (+?/+)	N/A	N/A	N/A	N/A *	N/A	N/A	N/A	N/A	N/A	N/A	N/A
2590	2021-12-09	wcov-02916	PVE (+/+)	N/A	N/A	N/A	N/A *	N/A	N/A	N/A	N/A	N/A	N/A	N/A
2591	2021-12-02	wcov-02917	PVE (+/+)	N/A	N/A	N/A	N/A *	N/A	N/A	N/A	N/A	N/A	N/A	N/A
D3262	2021-11-03	wcov-04440	NVE (+/-)	wcov-04649	4649	PVE (+/+)	0.967	Canada/ON-WTD-wcov-04649-D3262/2021 EPI_ISL_10175390	SRR18231906	83.3% vs 1.08%	10.6% vs 81.9% vs 3.6%	SRR18231911	1.38% vs 0.12%	3.9% vs 33.8% vs 40%
N/A	2021-12-01	N/A	N/A	ON-PHL-21-44225	ON-PHL-21-44225	Nasopharyngeal swab (+)	0.987	Canada/ON-PHL-21-44225/2021 EPI_ISL_8323174	SRS11872649	N/A	N/A	N/A	N/A	N/A
1026	2021-11-13	wcov-03043	NVE	wcov-04561	N/A	NVE	N/A	N/A	N/A	N/A	N/A	N/A	N/A	N/A
1027	2021-11-13	wcov-03044	NVE	wcov-04565	N/A	NVE	N/A	N/A	N/A	N/A	N/A	N/A	N/A	N/A
1044	2021-11-13	wcov-03046	NVE	wcov-04554	N/A	NVE	N/A	N/A	N/A	N/A	N/A	N/A	N/A	N/A
1045	2021-11-13	wcov-03045	NVE	wcov-04572	N/A	NVE	N/A	N/A	N/A	N/A	N/A	N/A	N/A	N/A
2026	2021-11-07	wcov-02910	NVE	N/A	N/A	N/A	N/A	N/A	N/A	N/A	N/A	N/A	N/A	N/A
2027	2021-11-07	wcov-02911	NVE	N/A	N/A	N/A	N/A	N/A	N/A	N/A	N/A	N/A	N/A	N/A
2083	2021-12-01	wcov-03083	NVE	wcov-04530	N/A	NVE	N/A	N/A	N/A	N/A	N/A	N/A	N/A	N/A
2084	2021-12-01	wcov-03105	NVE	wcov-04556	N/A	NVE	N/A	N/A	N/A	N/A	N/A	N/A	N/A	N/A
2200	2021-11-03	wcov-03086	NVE	wcov-04503	N/A	NVE	N/A	N/A	N/A	N/A	N/A	N/A	N/A	N/A
2201	2021-11-03	wcov-03084	NVE	wcov-04501	N/A	NVE	N/A	N/A	N/A	N/A	N/A	N/A	N/A	N/A
2202	2021-11-03	wcov-03085	NVE	wcov-04502	N/A	NVE	N/A	N/A	N/A	N/A	N/A	N/A	N/A	N/A
2204	2021-11-06	wcov-03087	NVE	wcov-04504	N/A	NVE	N/A	N/A	N/A	N/A	N/A	N/A	N/A	N/A
2205	2021-11-06	wcov-03088	NVE	wcov-04505	N/A	NVE	N/A	N/A	N/A	N/A	N/A	N/A	N/A	N/A
2206	2021-11-06	wcov-03089	NVE	wcov-04506	N/A	NVE	N/A	N/A	N/A	N/A	N/A	N/A	N/A	N/A
2207	2021-11-22	wcov-03109	NVE	wcov-04647	N/A	NVE	N/A	N/A	N/A	N/A	N/A	N/A	N/A	N/A
2208	2021-11-22	wcov-03110	NVE	wcov-04648	N/A	NVE	N/A	N/A	N/A	N/A	N/A	N/A	N/A	N/A
2209	2021-11-22	wcov-03111	NVE	wcov-04639	N/A	NVE	N/A	N/A	N/A	N/A	N/A	N/A	N/A	N/A
2210	2021-11-22	wcov-03112	NVE	wcov-04638	N/A	NVE	N/A	N/A	N/A	N/A	N/A	N/A	N/A	N/A
2211	2021-11-22	wcov-03113	NVE	wcov-04637	N/A	NVE	N/A	N/A	N/A	N/A	N/A	N/A	N/A	N/A
2212	2021-11-22	wcov-03114	NVE	wcov-04636	N/A	NVE	N/A	N/A	N/A	N/A	N/A	N/A	N/A	N/A
2213	2021-11-22	wcov-03115	NVE	wcov-04635	N/A	NVE	N/A	N/A	N/A	N/A	N/A	N/A	N/A	N/A
2214	2021-11-22	wcov-03118	NVE	N/A	N/A	N/A	N/A	N/A	N/A	N/A	N/A	N/A	N/A	N/A
2215	2021-11-22	wcov-03119	NVE	wcov-04632	N/A	NVE	N/A	N/A	N/A	N/A	N/A	N/A	N/A	N/A
2216	2021-11-22	wcov-03120	NVE	wcov-04631	N/A	NVE	N/A	N/A	N/A	N/A	N/A	N/A	N/A	N/A
2217	2021-11-22	wcov-03121	NVE	wcov-04622	N/A	NVE	N/A	N/A	N/A	N/A	N/A	N/A	N/A	N/A
2218	2021-11-22	wcov-03122	NVE	wcov-04623	N/A	NVE	N/A	N/A	N/A	N/A	N/A	N/A	N/A	N/A
2219	2021-11-22	wcov-03123	NVE	wcov-04624	N/A	NVE	N/A	N/A	N/A	N/A	N/A	N/A	N/A	N/A
2220	2021-11-22	wcov-03127	NVE	wcov-04628	N/A	NVE	N/A	N/A	N/A	N/A	N/A	N/A	N/A	N/A
2221	2021-11-22	wcov-03128	NVE	wcov-04629	N/A	NVE	N/A	N/A	N/A	N/A	N/A	N/A	N/A	N/A
2222	2021-11-22	wcov-03129	NVE	wcov-04630	N/A	NVE	N/A	N/A	N/A	N/A	N/A	N/A	N/A	N/A
2223	2021-11-22	wcov-03133	IND	wcov-04618	N/A	NVE	N/A	N/A	N/A	N/A	N/A	N/A	N/A	N/A
2224	2021-11-22	wcov-03134	NVE	wcov-04617	N/A	NVE	N/A	N/A	N/A	N/A	N/A	N/A	N/A	N/A
2225	2021-11-22	wcov-03135	IND	wcov-04616	N/A	NVE	N/A	N/A	N/A	N/A	N/A	N/A	N/A	N/A
2226	2021-11-22	wcov-03137	NVE	wcov-04614	N/A	NVE	N/A	N/A	N/A	N/A	N/A	N/A	N/A	N/A
2227	2021-11-22	wcov-03138	NVE	wcov-04613	N/A	NVE	N/A	N/A	N/A	N/A	N/A	N/A	N/A	N/A
2228	2021-11-23	wcov-03152	NVE	wcov-04600	N/A	NVE	N/A	N/A	N/A	N/A	N/A	N/A	N/A	N/A
2229	2021-11-23	wcov-03151	NVE	wcov-04601	N/A	NVE	N/A	N/A	N/A	N/A	N/A	N/A	N/A	N/A
2230	2021-11-23	wcov-03150	NVE	wcov-04602	N/A	NVE	N/A	N/A	N/A	N/A	N/A	N/A	N/A	N/A
2231	2021-11-23	wcov-03149	NVE	wcov-04603	N/A	NVE	N/A	N/A	N/A	N/A	N/A	N/A	N/A	N/A
2232	2021-11-23	wcov-03148	NVE	wcov-04594	N/A	NVE	N/A	N/A	N/A	N/A	N/A	N/A	N/A	N/A
2233	2021-11-23	wcov-03157	NVE	wcov-04593	N/A	NVE	N/A	N/A	N/A	N/A	N/A	N/A	N/A	N/A
2234	2021-11-23	wcov-03158	NVE	wcov-04592	N/A	NVE	N/A	N/A	N/A	N/A	N/A	N/A	N/A	N/A
2235	2021-11-23	wcov-03159	IND	wcov-04591	N/A	NVE	N/A	N/A	N/A	N/A	N/A	N/A	N/A	N/A
2236	2021-11-23	wcov-03160	NVE	wcov-04590	N/A	NVE	N/A	N/A	N/A	N/A	N/A	N/A	N/A	N/A
2237	2021-11-23	wcov-03161	NVE	wcov-04589	N/A	NVE	N/A	N/A	N/A	N/A	N/A	N/A	N/A	N/A
2238	2021-11-23	wcov-03162	NVE	wcov-04588	N/A	NVE	N/A	N/A	N/A	N/A	N/A	N/A	N/A	N/A
2239	2021-11-23	wcov-03163	NVE	wcov-04587	N/A	NVE	N/A	N/A	N/A	N/A	N/A	N/A	N/A	N/A
2240	2021-11-23	wcov-03164	NVE	wcov-04586	N/A	NVE	N/A	N/A	N/A	N/A	N/A	N/A	N/A	N/A
2242	2021-11-23	wcov-03166	NVE	wcov-04584	N/A	NVE	N/A	N/A	N/A	N/A	N/A	N/A	N/A	N/A
2243	2021-11-23	wcov-03167	NVE	wcov-04583	N/A	NVE	N/A	N/A	N/A	N/A	N/A	N/A	N/A	N/A
2244	2021-12-01	wcov-02918	NVE	wcov-04568	N/A	NVE	N/A	N/A	N/A	N/A	N/A	N/A	N/A	N/A
2245	2021-12-01	wcov-02930	NVE	wcov-04660	N/A	NVE	N/A	N/A	N/A	N/A	N/A	N/A	N/A	N/A
2246	2021-12-01	wcov-02913	NVE	wcov-04659	N/A	NVE	N/A	N/A	N/A	N/A	N/A	N/A	N/A	N/A
2247	2021-12-01	wcov-02912	NVE	wcov-04579	N/A	NVE	N/A	N/A	N/A	N/A	N/A	N/A	N/A	N/A
2248	2021-12-01	wcov-02915	NVE	wcov-04661	N/A	NVE	N/A	N/A	N/A	N/A	N/A	N/A	N/A	N/A
2249	2021-12-02	wcov-02914	NVE	wcov-04557	N/A	NVE	N/A	N/A	N/A	N/A	N/A	N/A	N/A	N/A
2250	2021-12-02	wcov-02936	NVE	wcov-04571	N/A	NVE	N/A	N/A	N/A	N/A	N/A	N/A	N/A	N/A
2251	2021-12-03	wcov-02931	NVE	wcov-04675	N/A	NVE	N/A	N/A	N/A	N/A	N/A	N/A	N/A	N/A
2252	2021-12-02	wcov-02939	NVE	wcov-04578	N/A	NVE	N/A	N/A	N/A	N/A	N/A	N/A	N/A	N/A
2253	2021-12-04	wcov-03103	NVE	wcov-04570	N/A	NVE	N/A	N/A	N/A	N/A	N/A	N/A	N/A	N/A
2254	2021-12-04	wcov-03099	NVE	wcov-04575	N/A	NVE	N/A	N/A	N/A	N/A	N/A	N/A	N/A	N/A
2255	2021-12-04	wcov-03091	NVE	wcov-04665	N/A	NVE	N/A	N/A	N/A	N/A	N/A	N/A	N/A	N/A
2256	2021-12-04	wcov-03106	NVE	wcov-04569	N/A	NVE	N/A	N/A	N/A	N/A	N/A	N/A	N/A	N/A
2257	2021-12-05	wcov-03090	NVE	wcov-04563	N/A	NVE	N/A	N/A	N/A	N/A	N/A	N/A	N/A	N/A
2258	2021-12-05	wcov-03048	NVE	wcov-04672	N/A	NVE	N/A	N/A	N/A	N/A	N/A	N/A	N/A	N/A
2259	2021-12-07	wcov-03107	NVE	N/A	N/A	N/A	N/A	N/A	N/A	N/A	N/A	N/A	N/A	N/A
2260	2021-12-08	wcov-03096	NVE	N/A	N/A	N/A	N/A	N/A	N/A	N/A	N/A	N/A	N/A	N/A
2262	2021-12-07	wcov-03095	NVE	N/A	N/A	N/A	N/A	N/A	N/A	N/A	N/A	N/A	N/A	N/A
2263	2021-12-07	wcov-03094	NVE	N/A	N/A	N/A	N/A	N/A	N/A	N/A	N/A	N/A	N/A	N/A
2264	2021-12-07	wcov-03009	NVE	N/A	N/A	N/A	N/A	N/A	N/A	N/A	N/A	N/A	N/A	N/A
2265	2021-12-02	wcov-03010	NVE	N/A	N/A	N/A	N/A	N/A	N/A	N/A	N/A	N/A	N/A	N/A
2266	2021-12-07	wcov-03011	NVE	N/A	N/A	N/A	N/A	N/A	N/A	N/A	N/A	N/A	N/A	N/A
2267	2021-12-07	wcov-03012	NVE	N/A	N/A	N/A	N/A	N/A	N/A	N/A	N/A	N/A	N/A	N/A
2268	2021-12-07	wcov-03013	NVE	N/A	N/A	N/A	N/A	N/A	N/A	N/A	N/A	N/A	N/A	N/A
2269	2021-12-07	wcov-03014	NVE	N/A	N/A	N/A	N/A	N/A	N/A	N/A	N/A	N/A	N/A	N/A
2282	2021-12-08	wcov-04701	IND	wcov-04962	N/A	NVE	N/A	N/A	N/A	N/A	N/A	N/A	N/A	N/A
2283	2021-12-08	wcov-04700	NVE	wcov-04691	N/A	NVE	N/A	N/A	N/A	N/A	N/A	N/A	N/A	N/A
2284	2021-12-08	wcov-04698	IND	wcov-04689	N/A	NVE	N/A	N/A	N/A	N/A	N/A	N/A	N/A	N/A
2285	2021-12-08	wcov-04699	IND	wcov-04690	N/A	NVE	N/A	N/A	N/A	N/A	N/A	N/A	N/A	N/A
2286	2021-12-08	wcov-04697	IND	wcov-04688	N/A	NVE	N/A	N/A	N/A	N/A	N/A	N/A	N/A	N/A
2287	2021-12-08	wcov-04696	NVE	wcov-04687	N/A	NVE	N/A	N/A	N/A	N/A	N/A	N/A	N/A	N/A
2288	2021-12-08	wcov-04684	NVE	wcov-04678	N/A	NVE	N/A	N/A	N/A	N/A	N/A	N/A	N/A	N/A
2289	2021-12-08	wcov-04685	IND	wcov-04679	N/A	NVE	N/A	N/A	N/A	N/A	N/A	N/A	N/A	N/A
2290	2021-12-08	wcov-04686	IND	wcov-04680	N/A	NVE	N/A	N/A	N/A	N/A	N/A	N/A	N/A	N/A
2292	2021-12-08	wcov-04694	NVE	wcov-04682	N/A	NVE	N/A	N/A	N/A	N/A	N/A	N/A	N/A	N/A
2293	2021-12-08	wcov-04695	NVE	wcov-04683	N/A	NVE	N/A	N/A	N/A	N/A	N/A	N/A	N/A	N/A
2301	2021-11-02	wcov-02886	NVE	wcov-04494	N/A	NVE	N/A	N/A	N/A	N/A	N/A	N/A	N/A	N/A
2311	2021-11-04	wcov-02819	NVE	wcov-04498	N/A	NVE	N/A	N/A	N/A	N/A	N/A	N/A	N/A	N/A
2312	2021-11-04	wcov-02820	NVE	wcov-04493	N/A	NVE	N/A	N/A	N/A	N/A	N/A	N/A	N/A	N/A
2313	2021-11-04	wcov-02821	NVE	wcov-04483	N/A	NVE	N/A	N/A	N/A	N/A	N/A	N/A	N/A	N/A
2314	2021-11-04	wcov-02822	NVE	wcov-04487	N/A	NVE	N/A	N/A	N/A	N/A	N/A	N/A	N/A	N/A
2315	2021-11-04	wcov-02823	NVE	wcov-04479	N/A	NVE	N/A	N/A	N/A	N/A	N/A	N/A	N/A	N/A
2316	2021-11-05	wcov-02824	NVE	wcov-04481	N/A	NVE	N/A	N/A	N/A	N/A	N/A	N/A	N/A	N/A
2317	2021-11-04	wcov-02825	NVE	wcov-04486	N/A	NVE	N/A	N/A	N/A	N/A	N/A	N/A	N/A	N/A
2318	2021-11-05	wcov-02826	NVE	wcov-04478	N/A	NVE	N/A	N/A	N/A	N/A	N/A	N/A	N/A	N/A
2319	2021-11-05	wcov-02827	NVE	wcov-04484	N/A	NVE	N/A	N/A	N/A	N/A	N/A	N/A	N/A	N/A
2320	2021-11-11	wcov-02828	NVE	wcov-04496	N/A	NVE	N/A	N/A	N/A	N/A	N/A	N/A	N/A	N/A
2321	2021-11-05	wcov-02829	NVE	wcov-04480	N/A	NVE	N/A	N/A	N/A	N/A	N/A	N/A	N/A	N/A
2322	2021-11-05	wcov-02830	NVE	wcov-04477	N/A	NVE	N/A	N/A	N/A	N/A	N/A	N/A	N/A	N/A
2323	2021-11-05	wcov-02831	NVE	wcov-04499	N/A	NVE	N/A	N/A	N/A	N/A	N/A	N/A	N/A	N/A
2324	2021-11-05	wcov-02832	NVE	wcov-04489	N/A	NVE	N/A	N/A	N/A	N/A	N/A	N/A	N/A	N/A
2325	2021-11-05	wcov-02833	NVE	wcov-04495	N/A	NVE	N/A	N/A	N/A	N/A	N/A	N/A	N/A	N/A
2326	2021-11-05	wcov-02837	NVE	wcov-04482	N/A	NVE	N/A	N/A	N/A	N/A	N/A	N/A	N/A	N/A
2327	2021-11-05	wcov-02881	NVE	wcov-04490	N/A	NVE	N/A	N/A	N/A	N/A	N/A	N/A	N/A	N/A
2328	2021-11-05	wcov-02836	NVE	wcov-04491	N/A	NVE	N/A	N/A	N/A	N/A	N/A	N/A	N/A	N/A
2329	2021-11-05	wcov-02882	NVE	wcov-04476	N/A	NVE	N/A	N/A	N/A	N/A	N/A	N/A	N/A	N/A
2336	2021-11-05	wcov-02834	NVE	wcov-04500	N/A	NVE	N/A	N/A	N/A	N/A	N/A	N/A	N/A	N/A
2337	2021-11-05	wcov-02835	NVE	wcov-04497	N/A	NVE	N/A	N/A	N/A	N/A	N/A	N/A	N/A	N/A
2340	2021-11-06	wcov-02883	NVE	wcov-04492	N/A	NVE	N/A	N/A	N/A	N/A	N/A	N/A	N/A	N/A
2341	2021-11-06	wcov-02884	NVE	wcov-04488	N/A	NVE	N/A	N/A	N/A	N/A	N/A	N/A	N/A	N/A
2342	2021-11-06	wcov-02885	NVE	wcov-04485	N/A	NVE	N/A	N/A	N/A	N/A	N/A	N/A	N/A	N/A
2355	2021-11-30	wcov-03184	NVE	wcov-04567	N/A	NVE	N/A	N/A	N/A	N/A	N/A	N/A	N/A	N/A
2356	2021-11-30	wcov-03185	NVE	wcov-04673	N/A	NVE	N/A	N/A	N/A	N/A	N/A	N/A	N/A	N/A
2357	2021-11-30	wcov-03186	NVE	wcov-04670	N/A	NVE	N/A	N/A	N/A	N/A	N/A	N/A	N/A	N/A
2358	2021-11-30	wcov-03187	NVE	wcov-04562	N/A	NVE	N/A	N/A	N/A	N/A	N/A	N/A	N/A	N/A
2359	2021-11-30	wcov-03188	NVE	wcov-04541	N/A	NVE	N/A	N/A	N/A	N/A	N/A	N/A	N/A	N/A
2367	2021-12-01	wcov-03189	NVE	wcov-04560	N/A	NVE	N/A	N/A	N/A	N/A	N/A	N/A	N/A	N/A
2368	2021-12-01	wcov-03190	NVE	wcov-04529	N/A	NVE	N/A	N/A	N/A	N/A	N/A	N/A	N/A	N/A
2369	2021-12-01	wcov-03066	NVE	wcov-04551	N/A	NVE	N/A	N/A	N/A	N/A	N/A	N/A	N/A	N/A
2370	2021-12-01	wcov-03097	NVE	wcov-04663	N/A	NVE	N/A	N/A	N/A	N/A	N/A	N/A	N/A	N/A
2371	2021-12-01	wcov-03067	NVE	wcov-04580	N/A	NVE	N/A	N/A	N/A	N/A	N/A	N/A	N/A	N/A
2373	2021-12-01	wcov-03069	NVE	wcov-04671	N/A	NVE	N/A	N/A	N/A	N/A	N/A	N/A	N/A	N/A
2376	2021-12-02	wcov-03070	NVE	wcov-04668	N/A	NVE	N/A	N/A	N/A	N/A	N/A	N/A	N/A	N/A
2377	2021-12-02	wcov-03071	NVE	wcov-04582	N/A	NVE	N/A	N/A	N/A	N/A	N/A	N/A	N/A	N/A
2378	2021-12-02	wcov-03072	NVE	wcov-04564	N/A	NVE	N/A	N/A	N/A	N/A	N/A	N/A	N/A	N/A
2379	2021-12-02	wcov-03073	NVE	N/A	N/A	N/A	N/A	N/A	N/A	N/A	N/A	N/A	N/A	N/A
2380	2021-12-02	wcov-03074	NVE	N/A	N/A	N/A	N/A	N/A	N/A	N/A	N/A	N/A	N/A	N/A
2384	2021-12-03	wcov-02938	NVE	N/A	N/A	N/A	N/A	N/A	N/A	N/A	N/A	N/A	N/A	N/A
2385	2021-12-03	wcov-03075	NVE	N/A	N/A	N/A	N/A	N/A	N/A	N/A	N/A	N/A	N/A	N/A
2386	2021-12-03	wcov-03076	NVE	N/A	N/A	N/A	N/A	N/A	N/A	N/A	N/A	N/A	N/A	N/A
2387	2021-12-03	wcov-03077	NVE	N/A	N/A	N/A	N/A	N/A	N/A	N/A	N/A	N/A	N/A	N/A
2388	2021-12-04	wcov-03078	NVE	N/A	N/A	N/A	N/A	N/A	N/A	N/A	N/A	N/A	N/A	N/A
2389	2021-12-04	wcov-03079	NVE	N/A	N/A	N/A	N/A	N/A	N/A	N/A	N/A	N/A	N/A	N/A
2390	2021-12-04	wcov-03080	NVE	N/A	N/A	N/A	N/A	N/A	N/A	N/A	N/A	N/A	N/A	N/A
2391	2021-12-04	wcov-03081	NVE	N/A	N/A	N/A	N/A	N/A	N/A	N/A	N/A	N/A	N/A	N/A
2392	2021-12-11	wcov-02937	NVE	N/A	N/A	N/A	N/A	N/A	N/A	N/A	N/A	N/A	N/A	N/A
2393	2021-12-04	wcov-03082	NVE	N/A	N/A	N/A	N/A	N/A	N/A	N/A	N/A	N/A	N/A	N/A
2401	2021-11-03	wcov-04442	NVE	wcov-04642	N/A	NVE	N/A	N/A	N/A	N/A	N/A	N/A	N/A	N/A
2402	2021-11-03	wcov-04426	NVE	wcov-04641	N/A	NVE	N/A	N/A	N/A	N/A	N/A	N/A	N/A	N/A
2403	2021-11-03	wcov-04427	NVE	wcov-04644	N/A	NVE	N/A	N/A	N/A	N/A	N/A	N/A	N/A	N/A
2404	2021-11-03	wcov-04447	NVE	wcov-04643	N/A	NVE	N/A	N/A	N/A	N/A	N/A	N/A	N/A	N/A
2405	2021-11-03	wcov-04441	NVE	wcov-04640	N/A	NVE	N/A	N/A	N/A	N/A	N/A	N/A	N/A	N/A
2407	2021-11-04	wcov-04443	NVE	wcov-04646	N/A	NVE	N/A	N/A	N/A	N/A	N/A	N/A	N/A	N/A
2408	2021-11-05	wcov-03024	NVE	wcov-04439	N/A	NVE	N/A	N/A	N/A	N/A	N/A	N/A	N/A	N/A
2409	2021-11-05	wcov-03023	NVE	wcov-04435	N/A	NVE	N/A	N/A	N/A	N/A	N/A	N/A	N/A	N/A
2410	2021-11-05	wcov-03022	NVE	wcov-04436	N/A	NVE	N/A	N/A	N/A	N/A	N/A	N/A	N/A	N/A
2411	2021-11-05	wcov-03020	NVE	wcov-04429	N/A	NVE	N/A	N/A	N/A	N/A	N/A	N/A	N/A	N/A
2412	2021-11-05	wcov-03021	NVE	wcov-04445	N/A	NVE	N/A	N/A	N/A	N/A	N/A	N/A	N/A	N/A
2413	2021-11-05	wcov-03019	NVE	wcov-04448	N/A	NVE	N/A	N/A	N/A	N/A	N/A	N/A	N/A	N/A
2414	2021-11-05	wcov-03018	NVE	wcov-04438	N/A	NVE	N/A	N/A	N/A	N/A	N/A	N/A	N/A	N/A
2415	2021-11-06	wcov-03017	NVE	wcov-04449	N/A	NVE	N/A	N/A	N/A	N/A	N/A	N/A	N/A	N/A
2416	2021-11-06	wcov-03016	NVE	wcov-04437	N/A	NVE	N/A	N/A	N/A	N/A	N/A	N/A	N/A	N/A
2501	2021-11-03	wcov-02887	NVE	wcov-04460	N/A	NVE	N/A	N/A	N/A	N/A	N/A	N/A	N/A	N/A
2502	2021-11-03	wcov-02888	NVE	wcov-04456	N/A	NVE	N/A	N/A	N/A	N/A	N/A	N/A	N/A	N/A
2503	2021-11-03	wcov-02889	NVE	wcov-04464	N/A	NVE	N/A	N/A	N/A	N/A	N/A	N/A	N/A	N/A
2504	2021-11-03	wcov-02890	NVE	wcov-04465	N/A	NVE	N/A	N/A	N/A	N/A	N/A	N/A	N/A	N/A
2505	2021-11-03	wcov-02891	NVE	wcov-04473	N/A	NVE	N/A	N/A	N/A	N/A	N/A	N/A	N/A	N/A
2506	2021-11-03	wcov-02892	NVE	wcov-04459	N/A	NVE	N/A	N/A	N/A	N/A	N/A	N/A	N/A	N/A
2507	2021-11-03	wcov-02893	NVE	wcov-04451	N/A	NVE	N/A	N/A	N/A	N/A	N/A	N/A	N/A	N/A
2508	2021-11-04	N/A	N/A	wcov-04466	N/A	NVE	N/A	N/A	N/A	N/A	N/A	N/A	N/A	N/A
2509	2021-11-04	wcov-02894	NVE	wcov-04458	N/A	NVE	N/A	N/A	N/A	N/A	N/A	N/A	N/A	N/A
2510	2021-11-04	wcov-02895	NVE	wcov-04472	N/A	NVE	N/A	N/A	N/A	N/A	N/A	N/A	N/A	N/A
2511	2021-11-04	wcov-02896	NVE	wcov-04453	N/A	NVE	N/A	N/A	N/A	N/A	N/A	N/A	N/A	N/A
2512	2021-11-04	wcov-02897	NVE	wcov-04455	N/A	NVE	N/A	N/A	N/A	N/A	N/A	N/A	N/A	N/A
2513	2021-11-04	N/A	N/A	wcov-04475	N/A	NVE	N/A	N/A	N/A	N/A	N/A	N/A	N/A	N/A
2514	2021-11-04	wcov-02898	NVE	wcov-04471	N/A	NVE	N/A	N/A	N/A	N/A	N/A	N/A	N/A	N/A
2515	2021-11-05	wcov-02899	NVE	wcov-04462	N/A	NVE	N/A	N/A	N/A	N/A	N/A	N/A	N/A	N/A
2516	2021-11-05	wcov-02900	NVE	wcov-04469	N/A	NVE	N/A	N/A	N/A	N/A	N/A	N/A	N/A	N/A
2517	2021-11-06	wcov-02901	NVE	wcov-04470	N/A	NVE	N/A	N/A	N/A	N/A	N/A	N/A	N/A	N/A
2518	2021-11-06	wcov-02903	NVE	wcov-04468	N/A	NVE	N/A	N/A	N/A	N/A	N/A	N/A	N/A	N/A
2519	2021-11-06	wcov-02902	NVE	wcov-04474	N/A	NVE	N/A	N/A	N/A	N/A	N/A	N/A	N/A	N/A
2520	2021-11-06	wcov-02904	NVE	wcov-04461	N/A	NVE	N/A	N/A	N/A	N/A	N/A	N/A	N/A	N/A
2521	2021-11-06	wcov-02905	NVE	wcov-04463	N/A	NVE	N/A	N/A	N/A	N/A	N/A	N/A	N/A	N/A
2522	2021-11-06	wcov-02906	NVE	wcov-04454	N/A	NVE	N/A	N/A	N/A	N/A	N/A	N/A	N/A	N/A
2523	2021-11-06	wcov-02907	NVE	wcov-04457	N/A	NVE	N/A	N/A	N/A	N/A	N/A	N/A	N/A	N/A
2524	2021-11-06	wcov-02908	IND	wcov-04452	N/A	NVE	N/A	N/A	N/A	N/A	N/A	N/A	N/A	N/A
2525	2021-11-06	wcov-02909	NVE	wcov-04467	N/A	NVE	N/A	N/A	N/A	N/A	N/A	N/A	N/A	N/A
2528	2021-11-16	wcov-03101	NVE	wcov-04537	N/A	NVE	N/A	N/A	N/A	N/A	N/A	N/A	N/A	N/A
2529	2021-11-16	wcov-03092	NVE	wcov-04545	N/A	NVE	N/A	N/A	N/A	N/A	N/A	N/A	N/A	N/A
2530	2021-11-16	wcov-03102	NVE	wcov-04544	N/A	NVE	N/A	N/A	N/A	N/A	N/A	N/A	N/A	N/A
2531	2021-11-16	wcov-03093	NVE	wcov-04550	N/A	NVE	N/A	N/A	N/A	N/A	N/A	N/A	N/A	N/A
2532	2021-11-16	wcov-03108	NVE	wcov-04549	N/A	NVE	N/A	N/A	N/A	N/A	N/A	N/A	N/A	N/A
2533	2021-11-16	N/A	N/A	wcov-04532	N/A	NVE	N/A	N/A	N/A	N/A	N/A	N/A	N/A	N/A
2534	2021-11-16	wcov-04520	NVE	N/A	N/A	N/A	N/A	N/A	N/A	N/A	N/A	N/A	N/A	N/A
2535	2021-11-16	wcov-04519	NVE	N/A	N/A	N/A	N/A	N/A	N/A	N/A	N/A	N/A	N/A	N/A
2536	2021-11-16	wcov-04517	NVE	N/A	N/A	N/A	N/A	N/A	N/A	N/A	N/A	N/A	N/A	N/A
2541	2021-11-18	wcov-04515	NVE	N/A	N/A	N/A	N/A	N/A	N/A	N/A	N/A	N/A	N/A	N/A
2542	2021-11-18	wcov-04514	NVE	N/A	N/A	N/A	N/A	N/A	N/A	N/A	N/A	N/A	N/A	N/A
2543	2021-11-18	wcov-04513	NVE	N/A	N/A	N/A	N/A	N/A	N/A	N/A	N/A	N/A	N/A	N/A
2544	2021-11-19	wcov-04509	NVE	N/A	N/A	N/A	N/A	N/A	N/A	N/A	N/A	N/A	N/A	N/A
2546	2021-11-18	wcov-04512	NVE	N/A	N/A	N/A	N/A	N/A	N/A	N/A	N/A	N/A	N/A	N/A
2547	2021-11-18	wcov-04511	NVE	N/A	N/A	N/A	N/A	N/A	N/A	N/A	N/A	N/A	N/A	N/A
2548	2021-11-18	wcov-04510	NVE	N/A	N/A	N/A	N/A	N/A	N/A	N/A	N/A	N/A	N/A	N/A
2549	2021-11-19	wcov-04524	NVE	N/A	N/A	N/A	N/A	N/A	N/A	N/A	N/A	N/A	N/A	N/A
2550	2021-11-19	wcov-04523	NVE	N/A	N/A	N/A	N/A	N/A	N/A	N/A	N/A	N/A	N/A	N/A
2551	2021-11-19	wcov-04525	NVE	N/A	N/A	N/A	N/A	N/A	N/A	N/A	N/A	N/A	N/A	N/A
2552	2021-11-18	wcov-04522	NVE	N/A	N/A	N/A	N/A	N/A	N/A	N/A	N/A	N/A	N/A	N/A
2553	2021-11-18	wcov-04518	NVE	N/A	N/A	N/A	N/A	N/A	N/A	N/A	N/A	N/A	N/A	N/A
2554	2021-11-19	wcov-04508	IND	N/A	N/A	N/A	N/A	N/A	N/A	N/A	N/A	N/A	N/A	N/A
2555	2021-11-19	wcov-04507	NVE	N/A	N/A	N/A	N/A	N/A	N/A	N/A	N/A	N/A	N/A	N/A
2556	2021-11-19	wcov-04526	NVE	N/A	N/A	N/A	N/A	N/A	N/A	N/A	N/A	N/A	N/A	N/A
2557	2021-11-19	wcov-04539	NVE	N/A	N/A	N/A	N/A	N/A	N/A	N/A	N/A	N/A	N/A	N/A
2558	2021-11-19	wcov-04548	NVE	N/A	N/A	N/A	N/A	N/A	N/A	N/A	N/A	N/A	N/A	N/A
2559	2021-11-19	wcov-04546	NVE	N/A	N/A	N/A	N/A	N/A	N/A	N/A	N/A	N/A	N/A	N/A
2560	2021-11-19	wcov-04531	NVE	N/A	N/A	N/A	N/A	N/A	N/A	N/A	N/A	N/A	N/A	N/A
2561	2021-11-20	wcov-04521	IND	N/A	N/A	N/A	N/A	N/A	N/A	N/A	N/A	N/A	N/A	N/A
2562	2021-11-20	wcov-04547	NVE	N/A	N/A	N/A	N/A	N/A	N/A	N/A	N/A	N/A	N/A	N/A
2563	2021-11-18	wcov-04542	NVE (+/-)	N/A	N/A	N/A	N/A	N/A	N/A	N/A	N/A	N/A	N/A	N/A
2567	2021-11-20	wcov-04533	NVE	N/A	N/A	N/A	N/A	N/A	N/A	N/A	N/A	N/A	N/A	N/A
2568	2021-11-20	wcov-04543	NVE	N/A	N/A	N/A	N/A	N/A	N/A	N/A	N/A	N/A	N/A	N/A
2571	2021-11-20	wcov-04528	NVE	N/A	N/A	N/A	N/A	N/A	N/A	N/A	N/A	N/A	N/A	N/A
2572	2021-11-30	N/A	N/A	wcov-04674	N/A	NVE	N/A	N/A	N/A	N/A	N/A	N/A	N/A	N/A
2573	2021-11-30	N/A	N/A	wcov-04664	N/A	NVE	N/A	N/A	N/A	N/A	N/A	N/A	N/A	N/A
2574	2021-12-09	wcov-03175	NVE	wcov-04676	N/A	NVE	N/A	N/A	N/A	N/A	N/A	N/A	N/A	N/A
2576	2021-12-01	wcov-03177	NVE	wcov-04574	N/A	NVE	N/A	N/A	N/A	N/A	N/A	N/A	N/A	N/A
2577	2021-12-01	wcov-03178	NVE	wcov-04559	N/A	NVE	N/A	N/A	N/A	N/A	N/A	N/A	N/A	N/A
2578	2021-12-01	wcov-03179	NVE	wcov-04516	N/A	NVE	N/A	N/A	N/A	N/A	N/A	N/A	N/A	N/A
2579	2021-12-01	wcov-03180	NVE	wcov-04577	N/A	NVE	N/A	N/A	N/A	N/A	N/A	N/A	N/A	N/A
2580	2021-12-01	wcov-03181	NVE	wcov-04573	N/A	NVE	N/A	N/A	N/A	N/A	N/A	N/A	N/A	N/A
2585	2021-12-01	wcov-03098	NVE	N/A	N/A	N/A	N/A	N/A	N/A	N/A	N/A	N/A	N/A	N/A
2586	2021-12-01	wcov-03104	NVE	N/A	N/A	N/A	N/A	N/A	N/A	N/A	N/A	N/A	N/A	N/A
2587	2021-12-02	wcov-03168	NVE	N/A	N/A	N/A	N/A	N/A	N/A	N/A	N/A	N/A	N/A	N/A
2589	2021-12-02	wcov-03170	NVE	N/A	N/A	N/A	N/A	N/A	N/A	N/A	N/A	N/A	N/A	N/A
2592	2021-12-03	wcov-03173	NVE	wcov-04667	N/A	NVE	N/A	N/A	N/A	N/A	N/A	N/A	N/A	N/A
2593	2021-12-10	wcov-02935	NVE	N/A	N/A	N/A	N/A	N/A	N/A	N/A	N/A	N/A	N/A	N/A
2594	2021-12-03	wcov-03172	NVE	N/A	N/A	N/A	N/A	N/A	N/A	N/A	N/A	N/A	N/A	N/A
2595	2021-12-03	wcov-03171	NVE	wcov-04666	N/A	NVE	N/A	N/A	N/A	N/A	N/A	N/A	N/A	N/A
2596	2021-12-03	wcov-02933	NVE	N/A	N/A	N/A	N/A	N/A	N/A	N/A	N/A	N/A	N/A	N/A
2597	2021-12-03	wcov-02932	NVE	wcov-04558	N/A	NVE	N/A	N/A	N/A	N/A	N/A	N/A	N/A	N/A
2598	2021-12-04	wcov-03174	NVE	N/A	N/A	N/A	N/A	N/A	N/A	N/A	N/A	N/A	N/A	N/A
3651	2021-11-06	wcov-03062	NVE	wcov-04540	N/A	NVE	N/A	N/A	N/A	N/A	N/A	N/A	N/A	N/A
3652	2021-11-04	wcov-03065	NVE	N/A	N/A	N/A	N/A	N/A	N/A	N/A	N/A	N/A	N/A	N/A
3653	2021-11-05	wcov-03060	NVE	N/A	N/A	N/A	N/A	N/A	N/A	N/A	N/A	N/A	N/A	N/A
3654	2021-11-05	wcov-03061	NVE	N/A	N/A	N/A	N/A	N/A	N/A	N/A	N/A	N/A	N/A	N/A
3655	2021-11-07	wcov-03055	NVE	N/A	N/A	N/A	N/A	N/A	N/A	N/A	N/A	N/A	N/A	N/A
3656	2021-11-07	wcov-03054	NVE	N/A	N/A	N/A	N/A	N/A	N/A	N/A	N/A	N/A	N/A	N/A
3657	2021-11-07	wcov-03063	NVE	N/A	N/A	N/A	N/A	N/A	N/A	N/A	N/A	N/A	N/A	N/A
3658	2021-11-07	wcov-03052	NVE	N/A	N/A	N/A	N/A	N/A	N/A	N/A	N/A	N/A	N/A	N/A
3659	2021-11-04	wcov-03057	NVE	N/A	N/A	N/A	N/A	N/A	N/A	N/A	N/A	N/A	N/A	N/A
3660	2021-11-04	wcov-03059	NVE	N/A	N/A	N/A	N/A	N/A	N/A	N/A	N/A	N/A	N/A	N/A
3661	2021-11-04	wcov-03058	NVE	N/A	N/A	N/A	N/A	N/A	N/A	N/A	N/A	N/A	N/A	N/A
3662	2021-11-14	wcov-03100	NVE	N/A	N/A	N/A	N/A	N/A	N/A	N/A	N/A	N/A	N/A	N/A
3701	2021-11-07	wcov-03051	NVE	N/A	N/A	N/A	N/A	N/A	N/A	N/A	N/A	N/A	N/A	N/A
3702	2021-11-07	wcov-03064	NVE	N/A	N/A	N/A	N/A	N/A	N/A	N/A	N/A	N/A	N/A	N/A
3703	2021-11-07	wcov-03049	NVE	N/A	N/A	N/A	N/A	N/A	N/A	N/A	N/A	N/A	N/A	N/A
3704	2021-11-07	wcov-03050	NVE	N/A	N/A	N/A	N/A	N/A	N/A	N/A	N/A	N/A	N/A	N/A
3705	2021-11-07	wcov-03056	NVE	N/A	N/A	N/A	N/A	N/A	N/A	N/A	N/A	N/A	N/A	N/A
3706	2021-11-07	wcov-03053	NVE	N/A	N/A	N/A	N/A	N/A	N/A	N/A	N/A	N/A	N/A	N/A
3707	2021-11-10	wcov-03041	NVE	wcov-04566	N/A	NVE	N/A	N/A	N/A	N/A	N/A	N/A	N/A	N/A
3708	2021-11-13	wcov-03042	NVE	wcov-04555	N/A	NVE	N/A	N/A	N/A	N/A	N/A	N/A	N/A	N/A
3709	2021-11-13	wcov-03047	NVE	wcov-04553	N/A	NVE	N/A	N/A	N/A	N/A	N/A	N/A	N/A	N/A
3751	2021-11-06	wcov-03015	NVE	wcov-04552	N/A	NVE	N/A	N/A	N/A	N/A	N/A	N/A	N/A	N/A
3950	2021-11-22	wcov-03116	NVE	wcov-04634	N/A	NVE	N/A	N/A	N/A	N/A	N/A	N/A	N/A	N/A
3951	2021-11-22	wcov-03117	NVE	wcov-04633	N/A	NVE	N/A	N/A	N/A	N/A	N/A	N/A	N/A	N/A
3952	2021-11-22	wcov-03124	NVE	wcov-04625	N/A	NVE	N/A	N/A	N/A	N/A	N/A	N/A	N/A	N/A
3953	2021-11-22	wcov-03125	IND	wcov-04626	N/A	NVE	N/A	N/A	N/A	N/A	N/A	N/A	N/A	N/A
3954	2021-11-22	wcov-03126	NVE	wcov-04627	N/A	NVE	N/A	N/A	N/A	N/A	N/A	N/A	N/A	N/A
3955	2021-11-22	wcov-03130	NVE	wcov-04621	N/A	NVE	N/A	N/A	N/A	N/A	N/A	N/A	N/A	N/A
3956	2021-11-22	wcov-03131	IND	wcov-04620	N/A	NVE	N/A	N/A	N/A	N/A	N/A	N/A	N/A	N/A
3957	2021-11-22	wcov-03132	IND	wcov-04619	N/A	NVE	N/A	N/A	N/A	N/A	N/A	N/A	N/A	N/A
3958	2021-11-22	wcov-03136	NVE	wcov-04615	N/A	NVE	N/A	N/A	N/A	N/A	N/A	N/A	N/A	N/A
3959	2021-11-23	wcov-03147	NVE	wcov-04604	N/A	NVE	N/A	N/A	N/A	N/A	N/A	N/A	N/A	N/A
3960	2021-11-23	wcov-03146	NVE	wcov-04605	N/A	NVE	N/A	N/A	N/A	N/A	N/A	N/A	N/A	N/A
3961	2021-11-23	wcov-03145	NVE	wcov-04606	N/A	NVE	N/A	N/A	N/A	N/A	N/A	N/A	N/A	N/A
3962	2021-11-23	wcov-03144	IND	wcov-04607	N/A	NVE	N/A	N/A	N/A	N/A	N/A	N/A	N/A	N/A
3963	2021-11-23	wcov-03143	NVE	wcov-04608	N/A	NVE	N/A	N/A	N/A	N/A	N/A	N/A	N/A	N/A
3964	2021-11-23	wcov-03142	NVE	wcov-04609	N/A	NVE	N/A	N/A	N/A	N/A	N/A	N/A	N/A	N/A
3965	2021-11-23	wcov-03141	NVE	wcov-04610	N/A	NVE	N/A	N/A	N/A	N/A	N/A	N/A	N/A	N/A
3966	2021-11-23	wcov-03140	NVE	wcov-04611	N/A	NVE	N/A	N/A	N/A	N/A	N/A	N/A	N/A	N/A
3967	2021-11-23	wcov-03139	NVE	wcov-04612	N/A	NVE	N/A	N/A	N/A	N/A	N/A	N/A	N/A	N/A
3968	2021-11-23	wcov-03156	NVE	wcov-04595	N/A	NVE	N/A	N/A	N/A	N/A	N/A	N/A	N/A	N/A
3969	2021-11-23	wcov-03155	NVE	wcov-04596	N/A	NVE	N/A	N/A	N/A	N/A	N/A	N/A	N/A	N/A
3970	2021-11-23	wcov-03154	NVE	wcov-04597	N/A	NVE	N/A	N/A	N/A	N/A	N/A	N/A	N/A	N/A
3971	2021-11-23	N/A	N/A	wcov-04598	N/A	NVE	N/A	N/A	N/A	N/A	N/A	N/A	N/A	N/A
3972	2021-11-23	wcov-03153	NVE	wcov-04599	N/A	NVE	N/A	N/A	N/A	N/A	N/A	N/A	N/A	N/A
D3263	2021-11-03	wcov-04434	NVE	wcov-04650	N/A	NVE	N/A	N/A	N/A	N/A	N/A	N/A	N/A	N/A
D3265	2021-11-03	wcov-04430	NVE	wcov-04651	N/A	NVE	N/A	N/A	N/A	N/A	N/A	N/A	N/A	N/A
D3268	2021-11-03	wcov-04433	NVE	wcov-04655	N/A	NVE	N/A	N/A	N/A	N/A	N/A	N/A	N/A	N/A
D3357	2021-11-03	wcov-04444	NVE	wcov-04652	N/A	NVE	N/A	N/A	N/A	N/A	N/A	N/A	N/A	N/A
D3358	2021-11-03	wcov-04432	NVE	wcov-04653	N/A	NVE	N/A	N/A	N/A	N/A	N/A	N/A	N/A	N/A
D3359	2021-11-03	wcov-04431	NVE	wcov-04656	N/A	NVE	N/A	N/A	N/A	N/A	N/A	N/A	N/A	N/A
D3360	2021-11-03	wcov-04428	NVE	wcov-04654	N/A	NVE	N/A	N/A	N/A	N/A	N/A	N/A	N/A	N/A
D3361	2021-11-03	wcov-04446	NVE	wcov-04657	N/A	NVE	N/A	N/A	N/A	N/A	N/A	N/A	N/A	N/A

## Sheet: S2_Full_Mutation
Samplea	Mutation / GISAID Mutation Notation	Mutation Effect	Total Worldwide (GISAID)b	Total Canada (GISAID)b	VOCc	Non-Human Host (Prevalence)d
4658	ORF1a:H13H (C304T) / NSP1_H13	Synonymous	1191	20	α, δ, ο	Only human
4658	ORF1a:Y136Y (C673T) / NSP1_Y136	Synonymous	1401	29	α, δ, ο	pangolin (5), bat sp. (5)
All (5 deer, 1 human)	ORF1a:T265I (C1059T) / NSP2_T85I	Missense	423398	14605	α, δ, ο	dog (12), cat (26), white-tailed deer(92), tiger sp. (21), snow leopard (1), cougar (1), mink (188; 56 MI)
4662	ORF1a:N313S (A1203G) / NSP2_N133	Synonymous	1167	12	α, δ, ο	dog (1)
All (5 deer, 1 human)	ORF1a:A339A (C1282T) / NSP2_A159	Synonymous	18499	67	α, δ, ο	Only human
All (5 deer, 1 human)	ORF1a:C416C (C1513T) / NSP2_C236	Synonymous	136	0	α, δ, ο	Only human
4658	ORF1a:N430N (C1555T) / NSP2_N250	Synonymous	1021	206	α, δ, ο	bat sp. (4)
All (5 deer, 1 human)	ORF1a:T708I (C2388T) / NSP2_T528I	Missense	12822	226	α, δ, ο	white-tailed deer (1), bat sp. (4), mink (1; 0 MI)
All (5 deer, 1 human)	ORF1a:L742L (T2489C) / NSP2_L562	Synonymous	213	1	α, δ, ο	bat sp. (2)
All (5 deer, 1 human)	ORF1a:F924F (C3037T) / NSP3_F106	Synonymous	300	4	α, δ, ο	Only human
4662	ORF1a:Y925H (T3038C) / NSP3_Y107H	Missense	272	2	α, δ, ο	Only human
4581	ORF1a:A1204V (C3876T) / NSP3_A386V	Missense	1876	83	α, δ, ο	bat sp. (5), mink (2; 0 MI)
All (5 deer, 1 human)	ORF1a:A1283V (C4113T) / NSP3_A465V	Missense	15787	278	α, δ, ο	cat (1), gorilla (4), mink (3, 0 MI)
All (5 deer, 1 human)	ORF1a:A1314V (C4206T) / NSP3_A496V	Missense	11484	84	α, δ, ο	Only human
All (5 deer, 1 human)	ORF1a:Y1425Y (C4540T) / NSP3_Y607	Synonymous	200	1	α, δ, ο	Only human
All (5 deer, 1 human)	ORF1a:N1673N (C5284T) / NSP3_N855	Synonymous	215	5	α, δ, ο	Only human
4658	ORF2a:C1744C (C5497T) / NSP3_C926	Synonymous	1126	8	α, δ, ο	bat sp. (4)
4658	ORF1a:P1977P (C6196T) / NSP3_P1159	Synonymous	9700	69	α, δ, ο	cat (1), bat sp. (7)
All (5 deer, 1 human)	ORF1a:N2038delinsMRASD (A6377ATGCGTGCGTCGG) / NSP3_ins1219MRAS	Disruptive inframe insertion	32	1	n/a	mink (31; 31 MI)
All (5 deer, 1 human)	ORF1a:N2038delinsMRASD (A6377ATGCGTGCGTCGG) / NSP3_N1220D	Missense	506	64	α, δ, ο	mink (31; 31 MI)
4 deer (4581, 4645, 4658, 4662), 1 human	ORF1a:C2210F (G6894T) / NSP3_C1392F	Missense	4609	51	α, δ, ο	mink (2; 0 MI)
4649	ORF1a:Y2245Y (C7000T) / NSP3_Y1427	Synonymous	912	0	α, δ, ο	Only human
All (5 deer, 1 human)	ORF1a:S2255F (C7029T) / NSP3_S1437F	Missense	8474	11	α, δ, ο	white-tailed deer (3)
All (5 deer, 1 human)	ORF1a:V2276V (C7093T) / NSP3_V1458	Synonymous	1676	28	α, δ, ο	Only human
All (5 deer, 1 human)	ORF1a:F2334F (C7267T) / NSP3_F1516	Synonymous	967	5	α, δ, ο	Only human
3 deer (4581, 4649, 4662), 1 human	ORF1a:I2346I (C7303T) / NSP3_I1528	Synonymous	2509	115	α, δ, ο	bat sp. (1)
4649	ORF1a:M2374T (T7386C) / NSP3_M1556T	Missense	706	7	α, δ, ο	Only human
4649	ORF1a:A2375T (G7388A) / NSP3_A1557T	Missense	1154	3	α, δ, ο	Only human
4662	ORF1a:V2453I (G7622A) / NSP3_V1635I	Missense	589	63	α, δ, ο	Only human
4649	ORF1a:T2463I (C7653T) / NSP3_T1645I	Missense	27	0	α, δ	Only human
4658	ORF1a:P2480P (A7705T) / NSP3_P1662	Synonymous	2063	24	α, δ, ο	bat sp. (3)
All (5 deer, 1 human)	ORF1a:S2500F (C7764T) / NSP3_S1682F	Missense	19988	486	α, δ, ο	bat sp. (1)
All (5 deer, 1 human)	ORF1a:T2936T (C9073T) / NSP4_T173	Synonymous	10263	1443	α, δ, ο	Only human
1 human	ORF1a:Y3011Y (C9298T) / NSP4_Y248	Synonymous	215	1	α, δ, ο	Only human
4662	ORF1a:V3017A (T9315C) / NSP4_V254A	Missense	16	0	α, δ, ο	Only human
All (5 deer, 1 human)	ORF1a:I3055I (C9430T) / NSP4_I292	Synonymous	4557	1553	α, δ, ο	bat sp. (1)
4581	ORF1a:T3058I (C9438T) / NSP4_T295I	Missense	15125	383	α, δ, ο	mouse (1)
4649	ORF1a:Y3074Y (C9487T) / NSP4_Y311	Synonymous	1278	80	α, δ, ο	Only human
4662	ORF1a:H3076Y (C9491T) / NSP4_H313Y	Missense	13091	403	α, δ, ο	mouse (1), white-tailed deer (1)
All (5 deer, 1 human)	ORF1a:F3089F (C9532T) / NSP4_F326	Synonymous	2319	4	α, δ, ο	Only human
1 human	ORF1a:F3100F (C9565T) / NSP4_F337	Synonymous	1065	1	α, δ, ο	Only human
All (5 deer, 1 human)	ORF1a:Y3111Y (C9598T) / NSP4_Y348	Synonymous	873	1	α, δ, ο	Only human
All (5 deer, 1 human)	ORF1a:L3116F (C9611T) / NSP4_L353F	Missense	11563	672	α, δ, ο	bat sp. (4), white-tailed deer (1)
All (5 deer, 1 human)	ORF1a:F3138F (C9679T) / NSP4_F375	Synonymous	19290	364	α, δ, ο	otter (3), lion (4)
All (5 deer, 1 human)	ORF1a:S3149F (CC9711TT) / NSP4_S386F	Missense	3649	72	α, δ, ο	white-tailed deer (30), bat sp. (3)
All (5 deer, 1 human)	ORF1a:F3153F (C9724T) / NSP4_F390	Synonymous	1080	3	α, δ, ο	pangolin (5), bat sp. (4)
4658	ORF1a:F3156F (C9733T) / NSP4_F393	Synonymous	547	1	α, δ, ο	Only human
All (5 deer, 1 human)	ORF1a:Y3160Y (C9745T) / NSP4_Y397	Synonymous	594	4	α, δ, ο	Only human
All (5 deer, 1 human)	ORF1a:I3306I (C10183T) / NSP5_I43	Synonymous	1578	19	α, δ, ο	Only human
All (5 deer, 1 human)	ORF1a:L3338L (C10279T) / NSP5_L75	Synonymous	11124	282	α, δ, ο	Only human
4662	ORF1a:N3347N (T10306C) / NSP5_N84	Synonymous	793	46	α, δ, ο	Only human
All (5 deer, 1 human)	ORF1a:K3353R (A10323G) / NSP5_K90R	Missense	155729	4411	α, δ, ο	dog (3), cat (4), white-tailed deer(2), mink (1; 0 MI)
All (5 deer, 1 human)	ORF1a:S3386S (T10423C) / NSP5_S123	Synonymous	439	9	α, δ, ο	bat sp. (1)
4581	ORF1a:T3398I (C10458T) / NSP5_T135I	Missense	1204	520	α, δ, ο	Only human
4662	ORF1a:A3469A (T10672C) / NSP5_A206	Synonymous	294	1	α, δ, ο	Only human
4662	ORF1a:L3535L (C10868T) / NSP5_L272	Synonymous	146	1	α, δ, ο	Only human
4658	ORF1a:V3629V (C11152T) / NSP6_V60	Synonymous	550	2	α, δ, ο	Only human
4658	ORF1a:V3718F (G11417T) / NSP6_V149F	Missense	43946	294	α, δ, ο	white-tailed deer (1)
4649	ORF1a:N3774 (T11581TG [FRAMESHIFT])	Frameshift	n/a	n/a	n/a	n/a
3 deer (4581, 4645, 4649)	ORF1a:L3829F (C11750T) / NSP6_L260F	Missense	49761	4875	α, δ, ο	hamster (1), white-tailed deer (5), mink (10; 0 MI)
All (5 deer, 1 human)	ORF1a:D3936D (C12073T) / NSP7_D77	Synonymous	9093	982	α, δ, ο	mink (7; 0 MI)
All (5 deer, 1 human)	ORF1a:N3937N (C12076T) / NSP7_N78	Synonymous	2537	40	α, δ, ο	Only human
4662	ORF1a:D3972V (A12180T) / NSP8_D30V	Missense	22	1	α, δ, ο	Only human
All (5 deer, 1 human)	ORF1a:S3983F (C12213T) / NSP8_S41F	Missense	2533	28	α, δ, ο	Only human
All (5 deer, 1 human)	ORF1a:L4111F (C12596T) / NSP8_L169F	Missense	927	48	α, δ, ο	white-tailed deer (1)
All (5 deer, 1 human)	ORF1a:T4164I (C12756T) / NSP9_T24I	Missense	17248	462	α, δ, ο	mink (58; 56 MI)
All (5 deer, 1 human)	ORF1a:T4174I (C12786T) / NSP9_T34I	Missense	12186	791	α, δ, ο	mink (56; 56 MI)
4649	ORF1a:L4284L (C13115T) / NSP10_L31	Synonymous	216	0	α, δ, ο	Only human
4658	ORF1a:S4286N (G13122A) / NSP10_S33N	Missense	2499	5	α, δ, ο	Only human
All (5 deer, 1 human)	ORF1a:S4398S (G13459A) / NSP11_S6	Synonymous	3	0	n/a	Only human
All (5 deer, 1 human)	ORF1b:I201V (A14041G) / NSP12_I201V	Missense	1922	40	α, δ, ο	bat sp. (3)
All (5 deer, 1 human)	ORF1b:Y294Y (C14322T) / NSP12_Y294	Synonymous	225	0	α, δ, ο	Only human
All (5 deer, 1 human)	ORF1b:P323L (C14408T) / NSP12_P323L	Missense	8192005	274376	α, δ, ο	otter, binturong, dog, monkey, hyena, cat, gorilla, hippo, hamster, ferret, ferret, coati, mink (1,163; 56 MI), white-tailed deer, lion, tiger sp., leopard, snow leopard, fishing cat, cougar
All (5 deer, 1 human)	ORF1b:V373L (G14557T) / NSP12_V373L	Missense	425	3	α, δ, ο	Only human
4645	ORF1b:N497N (C14931T) / NSP12_N497	Synonymous	308	0	α, δ, ο	Only human
4658	ORF1b:A580A (C15180T) / NSP12_A580	Synonymous	295	0	α, δ, ο	Only human
All (5 deer, 1 human)	ORF1b:F76F (C15738T) / NSP12_F766	Synonymous	384	0	α, δ, ο	bat sp. (4)
4662	ORF1b:K783N (G15789T) / NSP12_K783N	Missense	156	6	α, δ, ο	Only human
All (5 deer, 1 human)	ORF1b:V827V (G15921T) / NSP12_V827	Synonymous	1667	5	α, δ, ο	Only human
4662	ORF1b:L891L (C16111T) / NSP12_L891	Synonymous	182	1	α, δ, ο	Only human
All (5 deer, 1 human)	ORF1b:S942S (A16266G) / NSP13_S10	Synonymous	3704	1222	α, δ, ο	Only human
All (5 deer, 1 human)	ORF1b:Y963Y (C16329T) / NSP13_Y31	Synonymous	203	2	α, δ, ο	Only human
All (5 deer, 1 human)	ORF1b:A1253A (A17199G) / NSP13_A321	Synonymous	671	4	α, δ, ο	Only human
All (5 deer, 1 human)	ORF1b:V1280L (G17278T) / NSP13_V348L	Missense	9810	100	α, δ, ο	white-tailed deer (1), snow leopard (4)
4658	ORF1b:T1462I (C17825T) / NSP13_T530I	Missense	3136	108	α, δ, ο	Only human
4645	ORF1b:T1646I (C18377T) / NSP14_T113I	Missense	13095	92	α, δ, ο	cat (1), white-tailed deer (1)
All (5 deer, 1 human)	ORF1b:M1702I (G18546T) / NSP14_M169I	Missense	2880	49	α, δ, ο	Only human
All (5 deer, 1 human)	ORF1b:P1736S (C18646T) / NSP14_P203S	Missense	4068	324	α, δ, ο	Only human
1 deer (4658), 1 human	ORF1b:Y1768Y (C18744T) / NSP14_Y235	Synonymous	629	3	α, δ, ο	Only human
1 human	ORF1b:L2026L (T19516C) / NSP14_L493	Synonymous	5289	116	α, δ, ο	bat sp. (5)
4662	ORF1b:T2049T (T19587C) / NSP14_T516	Synonymous	9135	330	α, δ, ο	bat sp. (2)
4662	ORF1b:Y2050S (A19589C) / NSP14_Y517S	Missense	7	0	δ	Only human
All (5 deer, 1 human)	ORF1b:D2151Y (G19891T) / NSP15_D91Y	Missense	7116	93	α, δ, ο	Only human
All (5 deer, 1 human)	ORF1b:F2281F (C20283T) / NSP15_F221	Synonymous	383	1	α, δ, ο	Only human
4662	ORF1b:V2473V (T20859C) / NSP16_V67	Synonymous	178	2	α, δ, ο	Only human
4662	ORF1b:G2483* (G20887T) / NSP16_G77stop	Stop gained	7	0	α, δ	Only human
4581	ORF1b:L2569F (C21145T) / NSP16_L163F	Missense	5494	1379	α, δ, ο	Only human
All (5 deer, 1 human)	ORF1b:K2588R (A21203G) / NSP16_K182R	Missense	2106	8	α, δ, ο	bat sp. (3)
4658	ORF1b:K2669R (A21446G) / NSP16_K263R	Missense	78	1	α, δ, ο	Only human
4658	ORF1b:I2673I (C21459T) / NSP16_I267	Synonymous	3161	1699	α, δ, ο	Only human
4658	S:T22I (C21627T) / Spike_T22I	Missense	13397	258	α, δ, ο	white-tailed deer (1)
4658	S:F32F (C21658T) / Spike_F32	Synonymous	1619	14	α, δ, ο	pangolin (17), bat sp. (18)
4662	S:F43F (C21691T) / Spike_F43	Synonymous	308	0	α, δ, ο	bat sp. (8)
All (5 deer, 1 human)	S:H49Y (C21707T) / Spike_H49Y	Missense	12853	305	α, δ, ο	cat (1), hamster (4), Roborovski hamster (1), white-tailed deer (3)
All (5 deer, 1 human)	S:F55F (C21727T) / Spike_F55	Synonymous	1272	2	α, δ, ο	Only human
All (5 deer, 1 human)	S:T95I (C21846T) / Spike_T95I	Missense	3026465	42004	α, δ, ο	dog, hyena, cat, gorilla, hippo, tiger sp., lion, mink (7; 0 MI), hamster
All (5 deer, 1 human)	S:V143_Y145DELINSD (GTTTATT21989G) / Spike_V143/V145del	Disruptive inframe deletion	1305753	20835	α, δ, ο	cat (1), pangolin (12), white-tailed deer (13), bat sp. (7), mink (73; 0 MI)
4658	S:S247G (A22301G) / Spike_S247G	Missense	340	0	α, δ, ο	bat sp. (4), pangolin (11)
4662	S:F306F (C22480T) / Spike_F306	Synonymous	2603	4	α, δ, ο	pangolin (17), bat sp. (7)
All (5 deer, 1 human)	S:F486L (T23020G) / Spike_F486L	Missense	439	2	α, δ, ο	bat (1), mink (295; 55 MI), pangolin (5)
All (5 deer, 1 human)	S:N501T (A23064C) / Spike_N501T	Missense	5789	29	α, δ, ο	cat (1), mink (223; 54 MI), pangolin (5)
All (5 deer, 1 human)	S:Y612Y (T23398C) / Spike_Y612	Synonymous	269	0	α, δ, ο	Only human
1 human	S:Q613H (G23401T) / Spike_Q613H	Missense	58260	19185	α, δ, ο	cat (1), white-tailed deer (1), mink (1; 0 MI)
All (5 deer, 1 human)	S:D614G (A23403G) / Spike_D614G	Missense	8334179	277501	α, δ, ο	otter, binturong, dog, monkey, hyena, cat, gorilla, hippo, hamster, mouse, ferret, coati, mink (1165; 56MI), white-tailed deer, lion, tiger, snow leopard, leopard, fishing cat, cougar
4662	S:V705A (T23676C) / Spike_V705A	Missense	28	0	α, δ, ο	Only human
4649	S:Q774Q (A23884G) / Spike_Q774	Synonymous	284	0	α, δ, ο	Only human
All (5 deer, 1 human)	S:L822L (T24028C) / Spike_L822	Synonymous	3263	64	α, δ, ο	Only human
4662	S:L959 (CTT24435C [FRAMESHIFT])	Frameshift	n/a	n/a	n/a	n/a
1 human	S:L1265I (C25355A) / Spike_L1265I	Missense	177	2	α, δ, ο	Only human
4658	ORF3a:S40L (C25511T) / NS3_S40L	Missense	11342	281	α, δ, ο	dog (1)
4649	ORF3a:Q57* (C25561T) / NS3_Q57stop	Stop gained	59	1	α, δ, ο	Only human
All (5 deer, 1 human)	ORF3a:Q57H (G25563T) / NS3_Q57H	Missense	551554	38477	α, δ, ο	dog (16), cat (35), pangolin (1), ferret (1), tiger (11), white-tailed deer(87), tiger sp. (21), snow leopard (7), cougar(1), mink (267; 56 MI)
4662	ORF3a:V90F (G25660T) / NS3_V90F	Missense	11277	215	α, δ, ο	Only human
4662	ORF3a:S92L (C25667T) / NS3_S92L	Missense	10644	116	α, δ, ο	Only human
1 human	ORF3a:H93Y (C25669T) / NS3_H93Y	Missense	9038	58	α, δ, ο	Only human
4649	ORF3a:L95L (T25675C) / NS3_L95	Synonymous	24107	9466	α, δ, ο	dog (1), mink (1; 0 MI)
4662	ORF3a:V168G (T25895G) / NS3_V168G	Missense	2	0	n/a	Only human
4662	ORF3a:S177R (T25923A) / NS3_S177R	Missense	176	0	α, δ, ο	bat sp. (3)
All (5 deer, 1 human)	ORF3a:L219V (T26047G) / NS3_L219V	Missense	805	2	α, δ, ο	bat sp. (5), mink (185; 55 MI)
1 deer (4658), 1 human	ORF3a:V256V (T26160C) / NS3_V256	Synonymous	32623	237	α, δ, ο	white-tailed deer (7), snow leopard (4)
4645	E:L19F (C26299T) / E_L19F	Missense	396	6	α, δ, ο	mouse (1)
All (5 deer, 1 human)	E:F23F (C26313T) / E_F23	Synonymous	853	4	α, δ, ο	bat sp.(2)
All (5 deer, 1 human)	E:P71S (C26455T) / E_P71S	Missense	5401	74	α, δ, ο	dog (1), bat sp. (3)
All (5 deer, 1 human)	E:L74L (C26464T) / E_L74	Synonymous	553	2	α, δ, ο	Only human
1 human	E:V75V (C26469T) / E_V75	Synonymous	1045	21	α, δ, ο	Only human
1 human	M:N41N (C26645T) / M_N41	Synonymous	336	8	α, δ, ο	Only human
4662	M:L120L (C26882T) / M_L120	Synonymous	296	6	α, δ, ο	bat sp. (3)
All (5 deer, 1 human)	M:L124L (C26894T) / M_L124	Synonymous	1371	13	α, δ, ο	Only human
4662	M:D163N (G27009A) / M_D163N	Missense	154	1	α, δ, ο	Only human
All (5 deer, 1 human)	M:N203N (C27131T) / M_N203	Synonymous	70	0	α, δ, ο	Only human
4649	ORF6:F2Y (T27206A) / NS6_F2Y	Missense	27	2	α, δ, ο	Only human
All (5 deer, 1 human)	ORF6:I32I (C27297T) / NS6_I32	Synonymous	2513	79	α, δ, ο	bat sp. (3)
All (5 deer, 1 human)	ORF6_D61D (T27384C) / NS6_D61	Synonymous	871	3	α, δ, ο	Only human
1 human	ORF8:Q27* (C27972T) / NS8_Q27stop	Stop gained	1169223	43529	α, δ, ο	otter (5), dog (6), cat (10), gorilla (2) white-tailed deer (3), lion (3), tiger (3), leopard (1), mink (1; 0 MI)
All (5 deer, 1 human)	ORF8:D35Y (G27996T) / NS8_D35Y	Missense	6725	55	α, δ, ο	Only human
4662	ORF8:F41F (C28016T) / NS8_F41	Synonymous	2343	42	α, δ, ο	bat sp. (7)
4645	ORF8:S43F (C28021T) / NS8_S43F	Missense	522	5	α, δ, ο	Only human
All (5 deer, 1 human)	ORF8:E106* (G28209T) / NS8_E106stop	Stop gained	35425	3127	α, δ, ο	dog (1)
4581	N:A119S (G28628T) / N_A119S	Missense	17771	602	α, δ, ο	coati (1)
All (5 deer, 1 human)	N:P168S (C28775T) / N_P168S	Missense	5168	443	α, δ, ο	Only human
All (5 deer, 1 human)	N:S206P (T28889C) / N_S206P	Missense	1251	1	α, δ, ο	Only human
All (5 deer, 1 human)	N:T391I (C29445T) / N_T391I	Missense	20642	1211	α, δ, ο	cat (3), lion (1), white-tailed deer (26)
All (5 deer, 1 human)	ORF10:F7F (C29578T)	Synonymous	n/a	n/a	n/a	n/a
4662	ORF10:Y26Y (C29635T)	Synonymous	n/a	n/a	n/a	n/a
All (5 deer, 1 human)	ORF10:L37F (C29666T)	Missense	n/a	n/a	n/a	n/a
1 human	ORF10:L37L (C29668T)	Synonymous	n/a	n/a	n/a	n/a
a All deer samples are 4581, 4645, 4649, 4658, 4662; human sample is ON_PHL_21_44225
b As of February 18, 2022
c Alpha = α, Delta = δ, Omicron = ο
d Number of mink sequences in brackets indactes total number and total from Michigan (x MI)

## Sheet: S3_WelchMANOVA
Host 1	Host 2	Number of Samples 1	Number of Samples 2	p-value	Test Statistic
Deer	Human	42	108	0.001	53.97
Deer	Mink	42	91	0.001	322.31
Human	Mink	108	91	0.001	54.89

## Sheet: S4_Codon_Usage
		SARS-CoV-2																												Cervid atadenovirus A		Epizootic hemorrhagic disease virus						Elk circovirus		Odocoileus virginianus
	Sample	SARS-CoV-2 Wuhan-Hu-1		deer/ON-4534		deer/ON-4538		deer/ON-4581		deer/ON-4645		deer/ON-4649		deer/ON-4658		deer/ON-4662		Canada/ON-PHL-21-44225/2021		deer/QC-4055		deer/QC-4205		deer/QC-4249		mink/Canada/D/2020		mink/USA/MI-20-028629-004/2020		Cervid atadenovirus A 20-5608		EHDV serotype 2 / strain Alberta		EHDV serotype 1 / New Jersey		EHDV 6 isolate OV208		Elk circovirus Banff/2019		Odocoileus virginianus texanus isolate animal Pink-7
	Accession	NC_045512		n/a		n/a		n/a		n/a		n/a		n/a		n/a		EPI_ISL_8323174		n/a		n/a		n/a		EPI_ISL_717717		EPI_ISL_2834697		OM470968		AM744997 - AM745006		NC_013396 - NC_013405		MG886400 - MG886409		MN585201		GCF_002102435.1
Collection Location/Date		China, 2019		Ontario, Canada, 2021		Ontario, Canada, 2021		Ontario, Canada, 2021		Ontario, Canada, 2021		Ontario, Canada, 2021		Ontario, Canada, 2021		Ontario, Canada, 2021		Ontario, Canada, 2021		Quebec, Canada, 2021		Quebec, Canada, 2021		Quebec, Canada, 2021		BC, Canada, 2020		Michigan, USA, 2020		BC, Canada, 2020		Alberta, Canada, 1962		New Jersey, USA, 1955		Florida, USA, 2016		Albera, Canada, 2019		2013
Host		Human		Odocoileus virginianus		Odocoileus virginianus		Odocoileus virginianus		Odocoileus virginianus		Odocoileus virginianus		Odocoileus virginianus		Odocoileus virginianus		Human		Odocoileus virginianus		Odocoileus virginianus		Odocoileus virginianus		Neovison vison		Neovison vison		Odocoileus hemionus columbianus		Odocoileus virginianus		Odocoileus virginianus		Odocoileus virginianus		Cervus canadensis		Odocoileus virginianus texanus
		n = 9,767 codons		n = 9,276 codons		n = 8,507 codons		n = 9,769 codons		n = 9,765 codons		n = 9,478 codons		n = 9,769 codons		n = 9,675 codons		n = 9677 codons		n = 9761 codons		n = 9370 codons		n = 9681 codons		n = 9692 codons		n = 9,768 codons		n = 9169 codons		n = 6225 codons		n = 6,214 codons		n = 6204 codons		n = 551 codons		n = 28,527,158 codons
Amino Acid	Codons	Number	RSCU	Number	RSCU	Number	RSCU	Number	RSCU	Number	RSCU	Number	RSCU	Number	RSCU	Number	RSCU	Number	RSCU	Number	RSCU	Number	RSCU	Number	RSCU	Number	RSCU	Number	RSCU	Number	RSCU	Number	RSCU	Number	RSCU	Number	RSCU	Number	RSCU	Number	RSCU
Phe	UUU	353	1.41	346	1.46	323	1.43	369	1.44	370	1.45	355	1.43	371	1.45	369	1.45	368	1.45	358	1.43	343	1.44	356	1.43	351	1.41	354	1.41	436	1.71	139	1.21	150	1.27	152	1.27	15	1.15	389353	0.92
	UUC	149	0.59	129	0.54	128	0.57	142	0.56	142	0.55	141	0.57	139	0.55	140	0.55	138	0.55	144	0.57	135	0.56	143	0.57	146	0.59	147	0.59	73	0.29	90	0.79	87	0.73	88	0.73	11	0.85	452924	1.08
Leu	UUA	254	1.64	242	1.62	227	1.68	253	1.63	253	1.63	252	1.66	254	1.64	250	1.61	251	1.63	256	1.64	248	1.65	255	1.65	251	1.63	254	1.63	378	2.62	189	2.26	206	2.39	191	2.28	9	1.1	229082	0.52
	UUG	165	1.06	161	1.08	142	1.05	168	1.09	168	1.09	164	1.08	168	1.08	171	1.1	166	1.08	164	1.05	157	1.05	160	1.04	164	1.06	165	1.06	167	1.16	121	1.45	119	1.38	128	1.53	9	1.1	373241	0.85
	CUU	271	1.75	260	1.74	242	1.79	270	1.74	270	1.74	265	1.75	271	1.74	269	1.73	266	1.73	273	1.75	262	1.74	272	1.76	272	1.76	273	1.76	138	0.96	34	0.41	31	0.36	32	0.38	9	1.1	436551	0.99
	CUC	92	0.59	86	0.58	71	0.52	89	0.57	89	0.57	85	0.56	90	0.58	88	0.57	89	0.58	91	0.58	89	0.59	90	0.58	91	0.59	92	0.59	39	0.27	20	0.24	18	0.21	20	0.24	5	0.61	534913	1.22
	CUA	102	0.66	100	0.67	89	0.66	103	0.67	103	0.67	98	0.65	103	0.66	101	0.65	103	0.67	104	0.67	99	0.66	103	0.67	101	0.65	102	0.66	104	0.72	82	0.98	88	1.02	86	1.03	9	1.1	247762	0.56
	CUG	47	0.3	45	0.3	42	0.31	46	0.3	46	0.3	45	0.3	46	0.3	52	0.34	47	0.31	46	0.3	46	0.31	46	0.3	47	0.3	47	0.3	41	0.28	56	0.67	55	0.64	46	0.55	8	0.98	816669	1.86
Ile	AUU	261	1.53	251	1.53	237	1.57	269	1.55	267	1.54	261	1.54	270	1.55	261	1.54	264	1.55	265	1.54	260	1.54	263	1.55	262	1.53	262	1.52	330	1.58	149	0.97	160	1.04	154	1.01	10	1.2	329108	1.03
	AUC	95	0.56	88	0.54	78	0.52	92	0.53	93	0.54	91	0.54	92	0.53	88	0.52	93	0.54	93	0.54	91	0.54	91	0.54	95	0.55	97	0.56	69	0.33	118	0.77	111	0.72	104	0.68	5	0.6	396029	1.25
	AUA	157	0.92	152	0.93	138	0.91	159	0.92	160	0.92	158	0.93	159	0.92	158	0.93	155	0.91	158	0.92	154	0.91	155	0.91	157	0.92	158	0.92	229	1.09	195	1.27	191	1.24	201	1.31	10	1.2	228941	0.72
Met	AUG	207	1	197	1	179	1	207	1	206	1	204	1	207	1	202	1	206	1	208	1	204	1	206	1	207	1	208	1	184	1	228	1	223	1	225	1	7	1	517752	1
Val	GUU	382	1.95	368	1.99	326	1.91	386	1.97	385	1.97	378	1.98	384	1.96	373	1.97	384	1.97	381	1.95	368	1.97	379	1.95	381	1.96	382	1.96	173	1.58	98	0.94	99	0.97	126	1.19	9	1.12	282223	0.85
	GUC	110	0.56	106	0.57	92	0.54	109	0.56	109	0.56	103	0.54	109	0.56	107	0.56	107	0.55	111	0.57	105	0.56	110	0.57	109	0.56	108	0.55	31	0.28	60	0.58	61	0.6	59	0.56	4	0.5	340219	1.02
	GUA	177	0.91	160	0.87	160	0.94	177	0.9	177	0.9	173	0.91	177	0.91	171	0.9	175	0.9	177	0.9	166	0.89	174	0.9	175	0.9	177	0.91	169	1.54	119	1.15	117	1.14	119	1.12	10	1.25	189163	0.57
	GUG	113	0.58	105	0.57	104	0.61	112	0.57	112	0.57	109	0.57	112	0.57	107	0.56	112	0.58	114	0.58	110	0.59	113	0.58	112	0.58	114	0.58	65	0.59	138	1.33	132	1.29	120	1.13	9	1.12	522379	1.57
Ser	UCU	216	1.95	201	1.92	191	2.01	215	1.95	213	1.94	205	1.93	214	1.95	207	1.88	211	1.94	217	1.96	207	1.96	213	1.95	214	1.95	216	1.95	214	1.95	19	0.35	26	0.48	21	0.39	7	1.35	456669	1
	UCC	51	0.46	49	0.47	42	0.44	50	0.45	50	0.45	45	0.42	50	0.46	49	0.45	49	0.45	51	0.46	46	0.44	51	0.47	50	0.46	51	0.46	39	0.36	18	0.33	18	0.33	17	0.32	6	1.16	526883	1.15
	UCA	185	1.67	180	1.72	162	1.71	187	1.69	187	1.7	180	1.7	186	1.69	184	1.67	185	1.7	184	1.66	178	1.69	182	1.66	185	1.69	187	1.69	173	1.58	111	2.06	110	2.02	108	2.02	6	1.16	520928	1.14
	UCG	13	0.12	13	0.12	10	0.11	13	0.12	12	0.11	12	0.11	13	0.12	14	0.13	13	0.12	13	0.12	10	0.09	13	0.12	13	0.12	12	0.11	15	0.14	67	1.24	60	1.1	60	1.12	2	0.39	189433	0.41
	AGU	158	1.43	147	1.4	132	1.39	158	1.43	158	1.44	155	1.46	156	1.42	163	1.48	155	1.42	159	1.44	153	1.45	158	1.45	156	1.42	158	1.43	158	1.44	54	1	64	1.18	63	1.18	5	0.97	397898	0.87
	AGC	40	0.36	38	0.36	33	0.35	40	0.36	40	0.36	39	0.37	40	0.36	43	0.39	40	0.37	40	0.36	39	0.37	39	0.36	40	0.36	40	0.36	60	0.55	55	1.02	48	0.88	52	0.97	5	0.97	647610	1.42
Pro	CCU	191	1.94	180	1.92	165	1.9	189	1.93	189	1.93	183	1.91	191	1.95	183	1.92	187	1.93	188	1.93	183	1.97	188	1.94	191	1.96	190	1.93	213	1.86	53	0.85	48	0.78	52	0.85	10	0.98	620508	1.09
	CCC	29	0.29	29	0.31	27	0.31	29	0.3	29	0.3	29	0.3	28	0.29	31	0.32	29	0.3	29	0.3	27	0.29	29	0.3	28	0.29	29	0.3	37	0.32	26	0.42	26	0.42	23	0.37	15	1.46	634022	1.11
	CCA	157	1.59	150	1.6	140	1.61	156	1.6	156	1.6	155	1.61	155	1.59	151	1.58	155	1.6	155	1.59	146	1.57	154	1.59	153	1.57	157	1.6	180	1.57	114	1.83	111	1.81	112	1.82	11	1.07	694818	1.22
	CCG	17	0.17	16	0.17	15	0.17	17	0.17	17	0.17	17	0.18	17	0.17	17	0.18	17	0.18	17	0.17	16	0.17	17	0.18	17	0.17	17	0.17	29	0.25	56	0.9	60	0.98	59	0.96	5	0.49	332307	0.58
Thr	ACU	320	1.78	305	1.79	274	1.8	318	1.79	319	1.79	307	1.78	317	1.78	315	1.78	314	1.78	317	1.78	302	1.77	317	1.79	318	1.79	319	1.78	241	1.69	74	0.94	72	0.94	70	0.9	15	1.67	384930	0.95
	ACC	68	0.38	64	0.38	52	0.34	66	0.37	66	0.37	64	0.37	66	0.37	68	0.38	66	0.37	68	0.38	65	0.38	68	0.38	69	0.39	67	0.37	61	0.43	41	0.52	37	0.48	38	0.49	10	1.11	500273	1.23
	ACA	294	1.64	278	1.63	253	1.66	292	1.64	291	1.63	283	1.64	292	1.64	290	1.64	290	1.64	291	1.63	281	1.65	289	1.63	290	1.63	293	1.64	247	1.73	102	1.29	96	1.25	99	1.28	8	0.89	515531	1.27
	ACG	36	0.2	35	0.21	29	0.19	36	0.2	36	0.2	36	0.21	36	0.2	36	0.2	36	0.2	36	0.2	35	0.2	35	0.2	34	0.19	36	0.2	23	0.16	99	1.25	101	1.32	103	1.33	3	0.33	227505	0.56
Ala	GCU	359	2.17	342	2.18	307	2.15	357	2.17	359	2.18	346	2.16	360	2.18	353	2.18	358	2.18	359	2.18	339	2.15	354	2.17	353	2.16	360	2.17	206	1.86	88	0.86	84	0.85	100	0.99	13	1.79	551597	1.09
	GCC	95	0.57	90	0.57	83	0.58	94	0.57	94	0.57	93	0.58	93	0.56	92	0.57	93	0.57	95	0.58	94	0.6	95	0.58	95	0.58	95	0.57	42	0.38	33	0.32	33	0.33	42	0.41	7	0.97	643263	1.27
	GCA	181	1.1	170	1.08	157	1.1	180	1.09	180	1.09	177	1.1	180	1.09	177	1.09	180	1.09	179	1.09	172	1.09	179	1.09	179	1.1	181	1.09	166	1.5	126	1.24	123	1.24	117	1.15	6	0.83	556846	1.1
	GCG	26	0.16	26	0.17	24	0.17	27	0.16	26	0.16	26	0.16	27	0.16	27	0.17	27	0.16	26	0.16	25	0.16	26	0.16	26	0.16	27	0.16	30	0.27	161	1.58	157	1.58	147	1.45	3	0.41	267468	0.53
Tyr	UAU	274	1.22	258	1.23	255	1.25	279	1.24	279	1.24	266	1.24	281	1.25	273	1.23	275	1.25	275	1.22	264	1.22	271	1.22	271	1.22	275	1.22	292	1.64	184	1.47	173	1.45	167	1.38	14	0.88	241754	0.93
	UAC	174	0.78	160	0.77	153	0.75	170	0.76	170	0.76	164	0.76	168	0.75	170	0.77	165	0.75	176	0.78	168	0.78	173	0.78	172	0.78	174	0.78	64	0.36	66	0.53	66	0.55	75	0.62	18	1.12	277309	1.07
STOP	UAA	8	2.4	9	2.45	8	2.4	9	2.45	9	2.45	9	2.45	9	2.45	15	1.18	10	2.5	8	2.4	10	2.31	8	2.4	8	2.4	8	2.4	16	1.71	3	0.9	3	0.9	3	0.9	1	1.5	211539	0.69
	UAG	1	0.3	1	0.27	1	0.3	1	0.27	1	0.27	1	0.27	1	0.27	5	0.39	1	0.25	1	0.3	1	0.23	1	0.3	1	0.3	1	0.3	4	0.43	5	1.5	4	1.2	4	1.2	0	0	150543	0.49
	UGA	1	0.3	1	0.27	1	0.3	1	0.27	1	0.27	1	0.27	1	0.27	18	1.42	1	0.25	1	0.3	2	0.46	1	0.3	1	0.3	1	0.3	8	0.86	2	0.6	3	0.9	3	0.9	1	1.5	555816	1.82
His	CAU	131	1.39	122	1.39	116	1.41	131	1.39	131	1.39	128	1.39	132	1.4	130	1.35	130	1.39	131	1.39	125	1.38	128	1.38	125	1.37	132	1.4	168	1.53	105	1.54	101	1.52	88	1.39	2	0.36	422229	0.94
	CAC	58	0.61	54	0.61	48	0.59	58	0.61	58	0.61	56	0.61	57	0.6	63	0.65	57	0.61	58	0.61	56	0.62	58	0.62	58	0.63	57	0.6	51	0.47	31	0.46	32	0.48	39	0.61	9	1.64	476865	1.06
Gln	CAA	255	1.39	245	1.4	235	1.4	255	1.4	255	1.4	252	1.4	255	1.4	252	1.4	254	1.41	255	1.4	243	1.39	254	1.4	253	1.39	255	1.4	329	1.6	138	1.12	145	1.14	157	1.23	10	1.25	529784	0.76
	CAG	111	0.61	106	0.6	101	0.6	110	0.6	110	0.6	108	0.6	110	0.6	109	0.6	107	0.59	110	0.6	107	0.61	110	0.6	111	0.61	109	0.6	83	0.4	109	0.88	109	0.86	98	0.77	6	0.75	860505	1.24
Asn	AAU	359	1.35	340	1.36	314	1.37	360	1.36	362	1.36	344	1.34	362	1.36	358	1.37	359	1.37	361	1.35	347	1.35	359	1.35	356	1.34	359	1.35	464	1.54	176	1.4	163	1.33	163	1.33	18	1.12	353934	0.93
	AAC	174	0.65	161	0.64	143	0.63	171	0.64	170	0.64	169	0.66	170	0.64	165	0.63	167	0.63	172	0.65	167	0.65	172	0.65	175	0.66	172	0.65	139	0.46	76	0.6	83	0.67	83	0.67	14	0.88	409677	1.07
Lys	AAA	367	1.31	349	1.31	314	1.31	367	1.31	367	1.31	359	1.32	366	1.31	364	1.32	364	1.31	368	1.31	355	1.31	367	1.31	365	1.31	367	1.31	479	1.58	209	1.1	216	1.11	225	1.17	16	1.03	632938	0.95
	AAG	195	0.69	184	0.69	164	0.69	193	0.69	193	0.69	186	0.68	193	0.69	189	0.68	193	0.69	195	0.69	189	0.69	194	0.69	194	0.69	195	0.69	126	0.42	171	0.9	172	0.89	160	0.83	15	0.97	695721	1.05
Asp	GAU	328	1.28	306	1.27	299	1.33	327	1.28	326	1.28	317	1.28	327	1.28	317	1.27	325	1.28	326	1.29	311	1.29	321	1.28	325	1.28	329	1.29	350	1.58	289	1.56	296	1.58	290	1.58	12	1.09	409193	0.94
	GAC	184	0.72	174	0.73	152	0.67	184	0.72	184	0.72	179	0.72	184	0.72	181	0.73	182	0.72	181	0.71	173	0.71	182	0.72	182	0.72	183	0.71	94	0.42	81	0.44	79	0.42	76	0.42	10	0.91	460545	1.06
Glu	GAA	319	1.44	306	1.44	262	1.41	318	1.44	318	1.44	305	1.44	318	1.44	305	1.46	315	1.44	319	1.45	310	1.45	319	1.45	319	1.45	319	1.44	457	1.72	267	1.08	283	1.15	259	1.05	13	0.9	688133	1
	GAG	123	0.56	119	0.56	109	0.59	123	0.56	123	0.56	120	0.56	123	0.56	114	0.54	123	0.56	122	0.55	118	0.55	121	0.55	120	0.55	123	0.56	75	0.28	228	0.92	211	0.85	235	0.95	16	1.1	694639	1
Cys	UGU	229	1.55	218	1.56	191	1.53	229	1.55	229	1.55	218	1.57	230	1.56	234	1.53	227	1.57	230	1.55	217	1.56	226	1.55	226	1.55	229	1.55	150	1.46	39	1.15	41	1.12	39	1.18	1	0.5	404965	0.87
	UGC	67	0.45	61	0.44	58	0.47	66	0.45	66	0.45	59	0.43	65	0.44	72	0.47	63	0.43	67	0.45	62	0.44	66	0.45	66	0.45	66	0.45	56	0.54	29	0.85	32	0.88	27	0.82	3	1.5	530606	1.13
Trp	UGG	111	1	100	1	98	1	111	1	111	1	105	1	111	1	115	1	107	1	111	1	107	1	110	1	111	1	111	1	136	1	78	1	75	1	74	1	12	1	671312	1
Arg	CGU	85	1.46	85	1.49	75	1.47	86	1.46	85	1.45	84	1.47	86	1.46	84	1.41	85	1.46	85	1.45	83	1.47	84	1.45	84	1.45	86	1.47	40	0.59	62	0.82	66	0.89	58	0.78	6	0.72	180675	0.46
	CGC	34	0.58	34	0.6	26	0.51	34	0.58	34	0.58	34	0.59	34	0.58	33	0.55	34	0.58	34	0.58	32	0.57	34	0.59	34	0.59	33	0.56	35	0.52	53	0.7	51	0.68	56	0.76	7	0.84	271569	0.69
	CGA	17	0.29	17	0.3	15	0.29	17	0.29	17	0.29	16	0.28	17	0.29	18	0.3	17	0.29	17	0.29	17	0.3	17	0.29	18	0.31	17	0.29	50	0.74	74	0.98	83	1.11	75	1.01	2	0.24	34107	0.6
	CGG	11	0.19	11	0.19	9	0.18	11	0.19	11	0.19	11	0.19	11	0.19	11	0.18	11	0.19	12	0.21	11	0.2	12	0.21	11	0.19	12	0.21	18	0.27	46	0.61	41	0.55	47	0.63	6	0.72	328138	0.84
	AGA	156	2.67	148	2.6	138	2.7	156	2.65	156	2.66	154	2.69	157	2.66	159	2.67	155	2.66	157	2.68	152	2.7	155	2.67	154	2.66	156	2.67	226	3.36	139	1.84	136	1.83	126	1.7	20	2.4	741605	1.89
	AGG	47	0.81	47	0.82	44	0.86	49	0.83	49	0.84	45	0.78	49	0.83	52	0.87	48	0.82	46	0.79	43	0.76	46	0.79	46	0.8	47	0.8	35	0.52	79	1.05	70	0.94	83	1.12	9	1.08	599003	1.53
Gly	GGU	337	2.34	321	2.33	305	2.42	338	2.34	338	2.34	326	2.35	339	2.34	331	2.36	335	2.34	335	2.33	316	2.32	331	2.33	336	2.34	337	2.34	116	1	76	0.86	78	0.87	79	0.88	7	0.82	326645	0.63
	GGC	103	0.71	98	0.71	86	0.68	103	0.71	103	0.71	99	0.71	103	0.71	98	0.7	102	0.71	104	0.72	98	0.72	102	0.72	103	0.72	103	0.71	33	0.28	60	0.68	62	0.69	68	0.76	10	1.18	570998	1.1
	GGA	119	0.82	114	0.83	97	0.77	119	0.82	119	0.82	111	0.8	119	0.82	113	0.8	118	0.82	119	0.83	115	0.84	118	0.83	117	0.82	119	0.82	261	2.25	145	1.64	143	1.6	149	1.66	8	0.94	695210	1.34
	GGG	18	0.12	18	0.13	16	0.13	18	0.12	18	0.12	18	0.13	18	0.12	20	0.14	18	0.13	18	0.12	16	0.12	18	0.13	18	0.13	18	0.12	54	0.47	72	0.82	75	0.84	64	0.71	9	1.06	486584	0.94

## Sheet: S5_Plasma_Binding
	Omicron	Omicron	Omicron	Omicron	Omicron	Omicron	Omicron	Omicron	Omicron	Omicron	D614G	D614G	D614G	D614G	D614G	D614G	D614G	D614G	D614G	D614G	4581/4645	4581/4645	4581/4645	4581/4645	4581/4645	4581/4645	4581/4645	4581/4645	4581/4645	4581/4645	4658	4658	4658	4658	4658	4658	4658	4658	4658	4658	ON_PHL_21_44225	ON_PHL_21_44225	ON_PHL_21_44225	ON_PHL_21_44225	ON_PHL_21_44225	ON_PHL_21_44225	ON_PHL_21_44225	ON_PHL_21_44225	ON_PHL_21_44225
Naïve	0.464516	0.348387	0.403226	0.619355	0.403226	0.403226	0.416129	0.474194	0.490323	0.651613	0.43871	0.32903	0.34516	0.50323	0.41936	0.35807	0.31516	0.39032	0.43871	0.82258	0.166707	0.085251	0.089298	0.189474	0.067543	0.110801	0.063495	0.085251	0.166707	0.379202	0.200275	0.125887	0.125887	0.181201	0.109538	0.102181	0.048502	0.083652	0.238423	0.399188	0.295651	0.14965	0.171299	0.162237	0.166768	0.166768	0.085209	0.119443	0.315789
2 dose (BNT162b2)	15.3903	11.7452	1.84839	4.66129	5.19032	3.9	0.506452*	10.3258	16.3936	5.31935	30.6871	27.3742	5.23871	25.2161	19.0323	12.5355	0.43871*	29.0774	47.7032	22.5903	30.6774	25.3043	3.47555	11.3986	13.1896	8.29463	0.107006*	16.3188	29.916	8.92452	23.3123	26.0671	3.79978	11.9389	13.8163	8.28213	0.109538*	17.9253	37.7784	10.0315	27.2856	24.7381	4.01614	9.46346	10.8177	8.27532	0.196975*	17.1612	28.222
3 doses (BNT162b2)	9.70968	20.7032	8.78387	29.6677	20	22.7871	15.7839	8.22258	11.6742	14.2742	31.5258	56.8161	25.1032	52.9677	50.5548	68.2581	46.1806	31.1032	35.629	40.1226	25.2335	54.4616	21.5224	68.2333	43.5839	52.233	30.6774	16.4099	23.5335	26.5338	26.2142	61.3346	25.9227	55.4871	42.4679	50.4734	33.416	20.3858	30.0563	27.4868	18.6212	38.8297	24.5971	60.3622	40.3803	50.4895	29.7625	17.9516	25.8004
Convalescent	1.52581	5.18065	1.36452	6.92903	1.35161	3.15484	8.71613	0.832258	2.38064	4.45484	3.16129	16.7097	2.66452	16.9581	2.83548	11.9871	27.3129	1.26129	6.40968	12.5613	3.26306	14.3457	2.71158	17.9454	1.38602	7.22457	16.5465	0.573989	3.79935	6.92353	3.45645	15.6283	3.24391	22.1706	1.44552	10.086	20.5575	0.914181	3.35836	7.35569	3.71911	13.5011	2.974	28.0659	3.558	10.3697	17.8509	0.874617	4.06649
[truncated: 1 more columns]

## Sheet: S6_Neutralisation
D614G	4581/4645	4658	ON_PHL_21_44225	Omicron	Sera Type
2780.87	987.167	1146.66	2683.12	1444.88	2 doses (BNT162b2)
811.03	2323.96	699.79	1651.8	377.929	2 doses (BNT162b2)
4.49e-13	126.231	451.467	81.7661	4120.31	2 doses (BNT162b2)
1390.82	219.974	423.191	436.872	3631.08	2 doses (BNT162b2)
1184.83	262.881	235.682	525.21	14.7189	2 doses (BNT162b2)
314.169	695.894	439.947	492.126	15632.3	2 doses (BNT162b2)
314.564	66.8896	101.112	8.05e-11	168435	2 doses (BNT162b2)
831.947	489.476	421.408	810.373	148.92	2 doses (BNT162b2)
4837.93	3949.45	5440.7	13308.5	219.635	2 doses (BNT162b2)
678.887	487.805	275.634	713.776	41.425	2 doses (BNT162b2)
1446.97	412.031	1029.44	2929.11	412.031	3 doses (BNT162b2)
1492.76	711.238	757.002	3920.03	711.238	3 doses (BNT162b2)
360.88	265.111	1076.77	1174.12	265.111	3 doses (BNT162b2)
21436.2	6527.41	3646.97	14388.5	6527.41	3 doses (BNT162b2)
2801.12	1926.04	1093.02	25150.9	1926.04	3 doses (BNT162b2)
1441.55	1023.44	1259.92	60679.6	1023.44	3 doses (BNT162b2)
1614.47	1084.25	1122.59	4494.38	1084.25	3 doses (BNT162b2)
212.089	24.6427	606.061	3181.67	24.6427	3 doses (BNT162b2)
1216.4	424.448	514.403	1619.43	424.448	3 doses (BNT162b2)
894.454	248.324	206.911	780.64	248.324	3 doses (BNT162b2)
137.931	201.491	203.252	4.70588	42.9923	Convalescent
4206.98	2575.33	2665.96	4428.7	813.008	Convalescent
100.746	391.543	41.58	58.1058	1786.99	Convalescent
5973.72	3554.92	3828.48	4030.63	162.522	Convalescent
47.2367	97.1817	155.207	61.6143	1321.88	Convalescent
3672.42	1707.65	2108.82	3081.66	102.659	Convalescent
2442.6	2012.07	1942.12	949.668	79.8722	Convalescent
128.8	115.367	29.7708	2.27e-12	2747.25	Convalescent
83.3333	159.439	40.7166	4.29e-12	5.29e-12	Convalescent
568.828	366.569	318.573	267.594	9.96e-12	Convalescent

## Sheet: S7_Genome_Coverage
Genome	No Coverage	<10 X Coverage
4581	1-4; 29885-29903	1-50; 29877-29903
4645	1; 29885-29903	1-50; 29885-29903
4649	1-50; 25885-25913; 29886-29903	1-118; 820; 898-943; 953-966; 5162-5171; 5204-5209; 6378-6429; 6860-6917; 7441-7450; 7524-7645; 9204-9205; 10559-10579; 10646; 10673-10742; 10749-10761; 19266-19285; 22310-22428; 22637-22705; 25144-25185; 25291-25330; 25868-25980; 29870-29903
4658	1-4; 29892-29903	1-40; 29886-29903
4662	1-50; 22660-22677; 29886-29903	1-57; 3076-3102; 22597-22677; 25109-25207; 25210-25212; 25885-25890; 25927-25979; 29884-29903
ON-PHL-21-44225 (ARTIC V4 only)	1-50; 29828-29903	1-50; 25712-25979; 29828-29903

## Sheet: S8_Sera_Cohort
	SARS-CoV-2 naive			SARS-CoV-2 Delta previously infected (33-76 days post-infection)
	Unvaccinated	Two doses (28-40 days post second dose)	Three doses (29-34 days post third dose)
Age (mean(range))	41 (29-56)	48 (26-71)	47 (32-58)	43 (21-84)
Male (n)	2	2	2	5
Female (n)	8	8	8	5

## Sheet: S9_GISAID_acknowledgements
gisaid_epi_isl	strain	date	host	originating_lab	submitting_lab	authors	title
EPI_ISL_632437	mink/Netherlands/NB-EMC-62-5/2020	2020-10-05	Mink	Dutch COVID-19 response team	Erasmus Medical Center	OH consortium et al	?
EPI_ISL_3053891	France/PAC-IHU-16245-Nova1M/2021	2020-04-01	Human	MEPHI, Aix Marseille University	MEPHI, Aix Marseille University	Anthony LEVASSEUR et al	?
EPI_ISL_467608	USA/NM-UNM-00027/2020	2020-03-15	Human	New Mexico Department of Health Scientific Laboratory Division	Center for Global Health, University of New Mexico Health Sciences Center	Daryl Domman et al	?
EPI_ISL_1912829	USA/NJ-NYGC-S-OM-5214-DDRS911/2021	2021-02-08	Human	HMH	New York Genome Center	Michael Zody et al	?
EPI_ISL_427322	Russia/StPetersburg-RII4655S/2020	2020-04-05	Human	WHO National Influenza Centre Russian Federation	WHO National Influenza Centre Russian Federation	Andrey Komissarov et al	Genomic epidemiology of the early stages of SARS-CoV-2 outbreak in Russia
EPI_ISL_2796883	USA/CA-CDPH-2000032913/2021	2021-01-26	Human	CDPH VBL	California Department of Public Health	CDPH-COVIDNet et al	?
EPI_ISL_484153	England/GSTT-265E0F8/2020	2020-03-31	Human	Centre for Clinical Infection and Diagnostics Research and Genomics Innovation Unit, Guy's and St. Thomas' NHS Trust	COVID-19 Genomics UK (COG-UK) Consortium	Chloe Fisher et al	?
EPI_ISL_8194885	Egypt/NRC-6376/2020	2020-07-26	Human	Center of Scientific Excellence for Influenza Viruses (CSEIV), National Research Centre	Center of Scientific Excellence for Influenza Viruses (CSEIV), National Research Centre	Rabeh El-Shesheny et al	?
EPI_ISL_1457902	USA/CA-CDC-FG-010237/2021	2021-03-08	Human	Fulgent Genetics	Centers for Disease Control and Prevention Division of Viral Diseases, Pathogen Discovery	Dakota Howard et al	?
EPI_ISL_889796	USA/LA-EVTL1824/2021	2021-01-19	Human	LSUHS Emerging Viral Threat Laboratory	Microbial Genome Sequencing Center	Rona S. Scott et al	?
EPI_ISL_7617588	Canada/QC-1nDJXQ-2008201016A/2020	2020-03-22	Human	Laboratoire de santé publique du Québec	Laboratoire de santé publique du Québec	Sandrine Moreira et al	?
EPI_ISL_2141682	mink/Latvia/2104/2021	2021-04-12	Mink	BIOR	Latvian Biomedical Research and Study Centre	Janis Pjalkovskis et al	?
EPI_ISL_3653743	Turkey/HSGM-D21554/2021	2021-08-20	Human	Ministry of Health Turkey	Ministry of Health Turkey	Fatma Bayrakdar et al	?
EPI_ISL_6261983	lion/SouthAfrica/ZARV-ZRU125/2021	2021-06-22	Panthera leo	ZARV, Department Medical Virology, University of Pretoria	ZARV, Department Medical Virology, University of Pretoria	Amy Strydom et al	?
EPI_ISL_1134661	USA/PA-CDC-STM-000013410/2021	2021-02-10	Human	Helix/Illumina	Respiratory Viruses Branch, Division of Viral Diseases, Centers for Disease Control and Prevention	Peter W. Cook et al	?
EPI_ISL_1379287	USA/NJ-S-OM-2437-BGRT244/2021	2021-02-01	Human	Hackensack Meridian Health	New York Genome Center	Michael Zody et al	?
EPI_ISL_8783193	Poland/5203.01/2022	2022-01-16	Human	Polski Bank Komórek Macierzystych S.A.	WSSE w Warszawie	Dorota Wagrocka - Roczniak et al	?
EPI_ISL_8691511	USA/MA-CDCBI-CRSP_SCXKHWDVIO3YYABM/2022	2022-01-03	Human	Broad Institute Clinical Research Sequencing Platform	Infectious Disease Program, Broad Institute of Harvard and MIT	Siddle et al	?
EPI_ISL_8517925	Latvia/5084/2021	2021-06-11	Human	Centrālā Laboratorija	Latvian Biomedical Research and Study Centre	Alise Jakovele et al	?
EPI_ISL_2798081	USA/CA-CDPH-2000036173/2021	2021-02-02	Human	CDPH VBL	California Department of Public Health	CDPH-COVIDNet et al	?
EPI_ISL_584478	England/CWAR-24FDAE0/2020	2020-05-03	Human	UHCW / University of Warwick	COVID-19 Genomics UK (COG-UK) Consortium	Richard Stark et al	?
EPI_ISL_5087124	USA/TX-HMH-MCoV-46385/2020	2020-07-23	Human	Houston Methodist Hospital	Houston Methodist Hospital	Randall J. Olsen et al	?
EPI_ISL_425715	Scotland/CVR175/2020	2020-03-17	Human	West of Scotland Specialist Virology Centre, NHSGGC / MRC-University of Glasgow Centre for Virus Research	COVID-19 Genomics UK (COG-UK) Consortium	Ana da Silva Filipe et al	Preliminary analysis of SARS-CoV-2 importation & establishment of UK transmission lineages
EPI_ISL_979772	USA/CA-CZB-19178/2020	2020-12-08	Human	Humboldt County Public Health Laboratory	Chan-Zuckerberg Biohub	CZB Cliahub Consortium et al	?
EPI_ISL_1159505	USA/IL-CDC-QDX22026965/2021	2021-02-12	Human	Quest Diagnostics Incorporated	Respiratory Viruses Branch, Division of Viral Diseases, Centers for Disease Control and Prevention	Peter W. Cook et al	?
EPI_ISL_467545	USA/NM-UNM-00100/2020	2020-04-01	Human	New Mexico Department of Health Scientific Laboratory Division	Center for Global Health, University of New Mexico Health Sciences Center	Daryl Domman et al	?
EPI_ISL_6123998	tiger/USA/NE-TIGER_NCOV21-40166/2021	2021-11-06	Panthera tigris	Nebraska Public Health Laboratory	NPHL COVID-19 Response Team	NPHL COVID-19 Response Team et al	?
EPI_ISL_3355985	India/UP-CWS-0482_51413308/2021	2021-05	Human	Department of Microbiology, Autonomous State Medical College Firozabad	Virology Laboratory, Department of Microbiology, King George's Medical University	Hariom Sharan et al	?
EPI_ISL_3473611	India/MH-ICMR-MCL_5731_5787/2020	2020-11	Human	Indian Council of Medical Research-National Institute of Virology, Microbial Containment Complex	Indian Council of Medical Research-National Institute of Virology, Microbial Containment Complex	Pragya Yadav et al	?
EPI_ISL_8721616	Brazil/SP-IB_146689/2021	2021-12-30	Human	UNIDADE DE SAUDE DA FAMILIA DR RAPHAEL	Instituto Butantan	Dimas Tadeu Covas et al	?
EPI_ISL_2243669	USA/AL-CDC-ASC210004274/2021	2021-03-12	Human	Aegis Sciences Corporation	Centers for Disease Control and Prevention Division of Viral Diseases, Pathogen Discovery	Dakota Howard et al	?
EPI_ISL_483063	cat/France/Env-Ba/2020	2020-05-14	Felis catus	unknown	Virology, Ecole Nationale Veterinaire de Toulouse	Bessiere et al	?
EPI_ISL_1132316	USA/FL-BPHL-0544/2021	2021-02-05	Human	Florida Bureau of Public Health Laboratories	Florida Bureau of Public Health Laboratories	Sarah Schmedes et al	?
EPI_ISL_1254049	USA/PA-CDC-QDX22446263/2021	2021-02-22	Human	Quest Diagnostics Incorporated	Centers for Disease Control and Prevention Division of Viral Diseases, Pathogen Discovery	Peter W. Cook et al	?
EPI_ISL_641472	mink/Denmark/mDK-80/2020	2020-09-09	Mink	Department of Virus and Microbiological Special Diagnostics, Statens Serum Institut, Copenhagen, Denmark	Albertsen lab, Department of Chemistry and Bioscience, Aalborg University, Denmark	Thomas Bruun Rasmussen et al	?
EPI_ISL_1228044	USA/NY-Wadsworth-21023322-01/2021	2021-02-09	Human	URMC LABS	Wadsworth Center, New York State Department of Health	Kirsten St. George et al	?
EPI_ISL_3943831	USA/CO-CDPHE-2010062220/2020	2020-10-05	Human	Colorado Department of Public Health and Environment	Colorado Department of Public Health and Environment	Laura Bankers et al	?
EPI_ISL_984021	USA/WI-WSLH-210132/2021	2021-01-07	Human	Wisconsin State Laboratory of Hygiene Communicable Disease Division	Wisconsin State Laboratory of Hygiene Communicable Disease Division	Kelsey R. Florek et al	?
EPI_ISL_2987778	Turkey/HSGM-B18370/2021	2021-06-23	Human	Ministry of Health Turkey	Ministry of Health Turkey	Fatma Bayrakdar et al	?
EPI_ISL_3653643	Turkey/HSGM-D21021/2021	2021-08-20	Human	Ministry of Health Turkey	Ministry of Health Turkey	Fatma Bayrakdar et al	?
EPI_ISL_3039352	Slovenia/296418/2021	2021-06-21	Human	Institute of Microbiology and Immunology, Faculty of Medicine, University of Ljubljana	Institute of Microbiology and Immunology, Faculty of Medicine, University of Ljubljana	Alen Suljič et al	?
EPI_ISL_2021012	USA/WY-WYPHL20130815/2021	2021-04-03	Human	Wyoming Public Health Laboratory	Wyoming Public Health Laboratory	Jim Mildenberger et al	?
EPI_ISL_1159333	USA/FL-CDC-QDX22120988/2021	2021-02-17	Human	Quest Diagnostics Incorporated	Centers for Disease Control and Prevention Division of Viral Diseases, Pathogen Discovery	Peter W. Cook et al	?
EPI_ISL_1292141	USA/AZ-TG758700/2020	2020-11-17	Human	Sonora Quest Laboratories	TGen North	"Jolene Bowers et al	?
EPI_ISL_5442872	USA/CA-CDPH-2000015408/2020	2020-12-16	Human	CDPH VBL	California Department of Public Health	Emily Smith on behalf of CDPH-COVIDNet et al	?
EPI_ISL_2838966	USA/OR-OHSU-7323/2020	2020-12-07	Human	OHSU Lab Services Molecular Microbiology Lab	Ginkgo Bioworks Clinical Laboratory	Brian O'Roak et al	?
EPI_ISL_3353658	USA/CA-CDC-2-3829523/2021	2021-01-13	Human	CA-Los Angeles County Public Health Laboratory	Centers for Disease Control and Prevention Division of Viral Diseases, Pathogen Discovery	Mili Sheth et al	?
EPI_ISL_412976	bat/Yunnan/RmYN01/2019	2019-06-25	Rhinolophus malayanus	Shandong First Medical University & Shandong Academy of Medical Sciences	Institute of Microbiology, Chinese Academy of Sciences	Weifeng Shi et al	?
EPI_ISL_3358574	Lithuania/S21G209/2021	2021-07-12	Human	Viešoji įstaiga Vilniaus universiteto ligoninė Santaros klinikos	Vilnius University Hospital Santaros Klinikos, Center of Laboratory Medicine	Ingrida Olendraite et al	?
EPI_ISL_5517728	USA/IL-IDPH-STE-S-000605/2020	2020-05-09	Human	Illinois Department of Public Health	Gagnon Lab, Southern Illinois University	Keith Gagnon et al	?
EPI_ISL_8735661	England/ALDP-31ABB0C/2022	2022-01-06	Human	Lighthouse Lab in Alderley Park	Wellcome Sanger Institute for the COVID-19 Genomics UK (COG-UK) Consortium	Jacquelyn Wynn et al	?
EPI_ISL_826134	Canada/Qc-JEW-Q9072540/2020	2020-05-07	Human	Laboratoire de santé publique du Québec	Laboratoire de santé publique du Québec	Sandrine Moreira et al	?
EPI_ISL_2293787	Canada/Qc-HCLM-7051651399/2021	2021-02-03	Human	Laboratoire de santé publique du Québec	Laboratoire de santé publique du Québec	Sandrine Moreira et al	?
EPI_ISL_887772	USA/MD-CDC-LC00000453/2020	2020-12-27	Human	Labcorp	Genomics and Discovery, Respiratory Viruses Branch, Division of Viral Diseases, Centers for Disease Control and Prevention	Peter W. Cook et al	?
EPI_ISL_2734465	England/EKHU-260F4EB/2020	2020-10-01	Human	Respiratory Virus Unit, Microbiology Services Colindale, Public Health England	COVID-19 Genomics UK (COG-UK) Consortium	PHE Covid Sequencing Team et al	?
EPI_ISL_1265354	mink/Netherlands/NB06_13KS/2020	2020-05-30	Mink	Dutch COVID-19 response team	Wageningen Bioveterinary Research	OH consortium et al	?
EPI_ISL_4377214	USA/IN-CDC-LC0033336/2021	2021-03-19	Human	Laboratory Corporation of America	Centers for Disease Control and Prevention Division of Viral Diseases, Pathogen Discovery	Dakota Howard et al	?
EPI_ISL_471242	USA/WI-WSLH-200077/2020	2020-04-21	Human	Wisconsin State Laboratory of Hygiene Communicable Disease Division	Wisconsin State Laboratory of Hygiene Communicable Disease Division	Kelsey R. Florek et al	?
EPI_ISL_1362892	USA/MO-MSPHL-000350/2020	2020-11-30	Human	Missouri State Public Health Laboratory	Missouri State Public Health Laboratory	Matthew Sinn et al	?
EPI_ISL_446041	Wales/PHWC-2DF3D/2020	2020-04-10	Human	Wales Specialist Virology Centre	Public Health Wales Microbiology Cardiff	Catherine Moore et al	Preliminary analysis of SARS-CoV-2 importation & establishment of UK transmission lineages
EPI_ISL_2727489	USA/OR-OSPHL01060/2020	2020-06-16	Human	Oregon State Public Health Laboratory	Oregon State Public Health Laboratory	Rafia Razzaque et al	?
EPI_ISL_2746031	England/PHEC-31F487/2021	2021	Human	Respiratory Virus Unit, Microbiology Services Colindale, Public Health England	COVID-19 Genomics UK (COG-UK) Consortium	PHE Covid Sequencing Team et al	?
EPI_ISL_802477	USA/NY-Wadsworth-21001291-01/2020	2020-12-30	Human	WESTCHESTER MEDICAL CENTER	Wadsworth Center, New York State Department.of Health	Kirsten St. George et al	?
EPI_ISL_1064211	USA/NM-UNM-01852/2021	2021-01-15	Human	New Mexico Department of Health Scientific Laboratory	Center for Global Health, University of New Mexico Health Sciences Center	Daryl Domman et al	?
EPI_ISL_2382009	USA/OH-ODH-SC041740/2020	2020-06-03	Human	Ohio Department of Health Laboratory	Ohio Department of Health Laboratory	Holmes et al	?
EPI_ISL_1090916	USA/FL-CDC-QDX21871823/2021	2021-02-08	Human	Quest Diagnostics Incorporated	Respiratory Viruses Branch, Division of Viral Diseases, Centers for Disease Control and Prevention	Peter W. Cook et al	?
EPI_ISL_522352	USA/TX-DSHS-0066/2020	2020-05-09	Human	Texas Department of State Health Services	Texas Department of State Health Services	Rashmi Tuladhar et al	?
EPI_ISL_8420533	Slovenia/17-125837-CE/2021	2021-12-13	Human	National Laboratory for Health, Environment and Food, OMM, Celje	NLZOH (National Laboratory for Health, Environment and Food) / CISLD (Clinical Institute of Special Laboratory Diagnostics), University Children's Hospital, University Medical Center Ljubljana	Sandra Janezic et al	?
EPI_ISL_1315075	cat/USA/TX-TAMU-21-005988-005-467/2021	2021-02-12	Felis catus	Texas A&M College of Veterinary Medicine & Biomedical Sciences via Wisconsin Veterinary Diagnostic Laboratory, University of Wisconsin-Madison	Diagnostic Virology Laboratory, National Veterinary Services Laboratories, USDA1920 Dayton Avenue, Ames, IA 50010, USA	Kerrie M. Franzen et al	?
EPI_ISL_9637777	USA/MT-UMGC-01669/2020	2020-10-02	Human	UMGC	UMGC	William Conner et al	?
EPI_ISL_480690	Australia/VIC1985/2020	2020-06-12	Human	Victorian Infectious Diseases Reference Laboratory (VIDRL)	VIDRL and MDU-PHL	Caly L. et al	?
EPI_ISL_6602337	USA/CO-CDPHE-2006061006/2020	2020-06-05	Human	Colorado Department of Public Health and Environment	Colorado Department of Public Health and Environment	Laura Bankers et al	?
EPI_ISL_2264417	USA/TX-DSHS-000504/2020	2020-03-19	Human	World Reference Center of Emerging Viruses and Arboviruses (WRCEVA), University of Texas Medical Branch (UTMB), Galveston	ClickSeq Lab, University of Texas Medical Branch, UTMB, Galveston	Jaworski E. et al	?
EPI_ISL_5930486	USA/CO-CDPHE-2009184109/2020	2020-09-18	Human	Colorado Department of Public Health and Environment	Colorado Department of Public Health and Environment	Laura Bankers et al	?
EPI_ISL_1740403	Canada/ON-SC5379/2021	2021-02-11	Human	Ontario's COVID-19 Genomics Rapid Response Coalition	McMaster University	Allison McGeer et al	?
EPI_ISL_6602372	USA/CO-CDPHE-2006111219/2020	2020-06-10	Human	Colorado Department of Public Health and Environment	Colorado Department of Public Health and Environment	Laura Bankers et al	?
EPI_ISL_763335	USA/FL-BPHL-2252/2020	2020-11-24	Human	Florida Bureau of Public Health Laboratories	Florida Bureau of Public Health Laboratories	Sarah Schmedes et al	?
EPI_ISL_544039	USA/TX-HMH-3163/2020	2020-06-10	Human	Houston Methodist Hospital	Houston Methodist Hospital	S. Wesley Long et al	?
EPI_ISL_8527873	Senegal/6600410/2021	2021-03-18	Human	Institut Pasteur de Dakar	Institut Pasteur de Dakar	Diallo Amadou et al	?
EPI_ISL_523094	mink/Netherlands/NB-EMC-3-5/2020	2020-05-06	Mink	Dutch COVID-19 response team	Erasmus Medical Center	OH consortium et al	?
EPI_ISL_988443	England/CAMC-11E3AA7/2021	2021-02-01	Human	Lighthouse Lab in Cambridge	Wellcome Sanger Institute for the COVID-19 Genomics UK (COG-UK) Consortium	Rob Howes et al	?
EPI_ISL_423555	England/20144066304/2020	2020-03-31	Human	Respiratory Virus Unit, Microbiology Services Colindale, Public Health England	Respiratory Virus Unit, Microbiology Services Colindale, Public Health England	Monica Galiano et al	Preliminary analysis of SARS-CoV-2 importation & establishment of UK transmission lineages
EPI_ISL_2141681	mink/Latvia/2103/2021	2021-04-12	Mink	BIOR	Latvian Biomedical Research and Study Centre	Janis Pjalkovskis et al	?
EPI_ISL_445015	USA/FL-BPHL-0072/2020	2020-04-20	Human	Florida Bureau of Public Health Laboratories	Florida Bureau of Public Health Laboratories	Sarah Schmedes et al	?
EPI_ISL_553778	Wales/ALDP-95415C/2020	2020-06-12	Human	Lighthouse Lab in Alderley Park	Wellcome Sanger Institute for the COVID-19 Genomics UK (COG-UK) Consortium	The Lighthouse Lab in Alderley Park et al	?
EPI_ISL_2594717	USA/WY-WYPHL-20136112/2020	2020-11-13	Human	Wyoming Public Health Laboratory	Wyoming Public Health Laboratory	Jim Mildenberger et al	?
EPI_ISL_6331922	France/PAC-IHU-37981-Nova1M/2020	2020-04	Human	MEPHI, Aix Marseille University	MEPHI, Aix Marseille University	Anthony LEVASSEUR et al	?
EPI_ISL_1732387	USA/PA-MGEL-01834/2021	2021-01-27	Human	UPMC Clinical Microbiology Laboratory	Microbial Genome Sequencing Center; Microbial Genomic Epidemiology Laboratory, University of Pittsburgh	Lee H. Harrison et al	?
EPI_ISL_566036	lion/USA/NY-2-041520/2020	2020-04-04	Panthera leo	Wildlife Conservation Society, Bronx Zoo	Diagnostic Virology Laboratory, United States Department of Agriculture, National Veterinary Services Laboratories, Population Medicine and Diagnostic Sciences, Cornell University	McAloose et al	?
EPI_ISL_448254	England/NORW-E896D/2020	2020-04-11	Human	Quadram Institute Bioscience	COVID-19 Genomics UK (COG-UK) Consortium	Dave J. Baker et al	Preliminary analysis of SARS-CoV-2 importation & establishment of UK transmission lineages
EPI_ISL_8326304	USA/AZ-TG668410/2020	2020-04-20	Human	Arizona Department of Health Services	TGen North	"Jolene Bowers et al	?
EPI_ISL_1338788	USA/NC-CDC-LC0025424/2021	2021-03-08	Human	Laboratory Corporation of America	Centers for Disease Control and Prevention Division of Viral Diseases, Pathogen Discovery	Peter W. Cook et al	?
EPI_ISL_1448340	USA/WA-UW-67382/2021	2021-03-13	Human	UW Virology Lab	UW Virology Lab	Pavitra Roychoudhury et al	?
EPI_ISL_8818530	USA/MD-HP24636-PIDVNOGSUN/2022	2022-01-17	Human	Johns Hopkins Hospital Department of Pathology	Johns Hopkins Hospital Department of Pathology	C. Paul Morris et al	?
EPI_ISL_5345955	USA/TX-HMH-MCoV-58340/2021	2021-08-24	Human	Houston Methodist Hospital	Houston Methodist Hospital	Randall J. Olsen et al	?
EPI_ISL_470028	NorthernIreland/NIRE-FC368/2020	2020-04-12	Human	Regional Virus Laboratory, Belfast Health and Social Care Trust	Wellcome Sanger Institute for the COVID-19 Genomics UK (COG-UK) consortium	Conall McCaughey et al	?
EPI_ISL_2603846	USA/KS-KHEL-2507/2020	2020-07-17	Human	Kansas Health and Environmental Lab	Kansas Health and Environmental Lab	Katherine Wiggins et al	?
EPI_ISL_2826480	USA/CA-CDPH-2000037452/2021	2021-02-11	Human	CDPH VBL	California Department of Public Health	CDPH-COVIDNet et al	?
EPI_ISL_417331	USA/CA-CDPH-UC27/2020	2020-03-13	Human	Chiu Laboratory, University of California, San Francisco	Chiu Laboratory, University of California, San Francisco	Xianding Deng et al	Genomic surveillance reveals multiple introductions of SARS-CoV-2 into Northern California
EPI_ISL_2778950	USA/CA-CDPH-2000046592/2021	2021-04-29	Human	California Department of Public Health Valencia Branch Laboratory (CDPH VBL)	California Department of Public Health	CDPH-COVIDNet et al	?
EPI_ISL_1305938	USA/MD-HP03371/2021	2021-03-18	Human	Johns Hopkins Hospital Department of Pathology	Johns Hopkins Hospital Department of Pathology	C. Paul Morris et al	?
EPI_ISL_2403526	Turkey/HSGM-B2478/2021	2021-03-30	Human	Ministry of Health Turkey	Ministry of Health Turkey	Fatma Bayrakdar et al	?
EPI_ISL_636482	France/ARA-36389/2020	2020-05-11	Human	Centre Hospitalier Pierre Oudot	CNR Virus des Infections Respiratoires - France SUD	Antonin Bal et al	?
EPI_ISL_1707712	France/GES-HMN-21032170726/2021	2021-03-15	Human	Laboratoire LENYS	Department of Virology, Henri Mondor University Hospital, Assistance Publique Hôpitaux de Paris, Université Paris-Est Créteil, INSERM U955	Christophe Rodriguez et al	?
EPI_ISL_1602631	Sweden/SE00326921/2021	2021-03-04	Human	Swedish national genomic surveillance program of SARS-CoV-2	The Public Health Agency of Sweden	Swedish national genomic surveillance program of SARS-CoV-2 et al	?
EPI_ISL_879072	Wales/ALDP-1037234/2021	2021-01-16	Human	Lighthouse Lab in Alderley Park	Wellcome Sanger Institute for the COVID-19 Genomics UK (COG-UK) Consortium	Jacquelyn Wynn et al	?
EPI_ISL_942855	USA/WI-GMF-50130/2021	2021-01-18	Human	Gundersen Molecular Diagnostics Laboratory	Kabara Cancer Research Institute	Craig S. Richmond et al	?
EPI_ISL_450854	USA/FL-BPHL-0120/2020	2020-04-08	Human	Florida Bureau of Public Health Laboratories	Florida Bureau of Public Health Laboratories	Sarah Schmedes et al	?
EPI_ISL_7098994	Japan/PG-165752/2021	2021-10-16	Human	Sapporo City Institute of Public Health	Sapporo City Institute of Public Health	Asami Ohnishi et al	?
EPI_ISL_8788170	Poland/12903.01/2022	2022-01-16	Human	Polski Bank Komórek Macierzystych S.A.	WSSE w Warszawie	Dorota Wagrocka - Roczniak et al	?
EPI_ISL_4955857	cat/USA/CT-21-002728-001/2021	2021-01-23	Felis catus	Antech Diagnostics	National Veterinary Services Laboratories - USDA Diagnostic Virology Laboratory	Kerrie M. Franzen et al	?
EPI_ISL_6368595	India/TG-CCMB-CIB1105/2020	2020-10-21	Human	Osmania Medical College	CSIR-Centre for Cellular and Molecular Biology - INSACOG	Tulasi Nagabandi et al	?
EPI_ISL_738016	Uganda/UG109/2020	2020-08-14	Human	Uganda Central Public Health Lab and Uganda Virus Research Institute	MRC/UVRI & LSHTM Uganda Research Unit	Matthew Cotten et al	?
EPI_ISL_2341189	USA/CA-TCPHL-032921-17/2021	2021-01-17	Human	Tulare County Public Health Laboratory	Tulare County Public Health Laboratory	Denise L Lopez et al	?
EPI_ISL_1303228	USA/SC-DHEC-0105/2021	2021-01-27	Human	Microbiology Division, South Carolina Department of Health and Environmental Control	Microbiology Division, South Carolina Department of Health and Environmental Control	Flores et al	?
EPI_ISL_468051	Egypt/CUNCI-HGC012/2020	2020-05-02	Human	Egyptian National Cancer Institute (ENCI)	Egyptian National Cancer Institute (ENCI)	Zekri et al	?
EPI_ISL_536299	Canada/Qc-LSPQ-L00241959/2020	2020-03-28	Human	CSSS Haut-Richelieu/Rouville (Hôpital)	Laboratoire de santé publique du Québec	Sandrine Moreira et al	?
EPI_ISL_6332050	France/PAC-IHU-38127-Nova1M/2020	2020-04	Human	MEPHI, Aix Marseille University	MEPHI, Aix Marseille University	Anthony LEVASSEUR et al	?
EPI_ISL_1437719	Germany/BY-RKI-I-054159/2021	2021-03-19	Human	SYNLAB MVZ Weiden	Robert Koch Institute	?	?
EPI_ISL_1570077	Germany/un-RKI-I-064793/2021	2021-03-11	Human	Eurofins LifeCodexx GmbH	Robert Koch Institute	?	?
EPI_ISL_3413133	Turkey/HSGM-FS3724/2021	2021-08-07	Human	Ministry of Health Turkey	Ministry of Health Turkey	Fatma Bayrakdar et al	?
EPI_ISL_3459236	USA/PA-M20152952/2020	2020-12-03	Human	Pennsylvania Department of Health Bureau of Laboratories	Pennsylvania Department of Health Bureau of Laboratories	Dongxiang Xia et al	?
EPI_ISL_1319078	USA/KY-CDC-LC0021309/2021	2021-02-25	Human	Laboratory Corporation of America	Centers for Disease Control and Prevention Division of Viral Diseases, Pathogen Discovery	Peter W. Cook et al	?
EPI_ISL_545160	USA/TX-HMH-2171/2020	2020-05-20	Human	Houston Methodist Hospital	Houston Methodist Hospital	S. Wesley Long et al	?
EPI_ISL_1093929	USA/CA-UCSF-JD127/2021	2021-01-19	Human	DeRisi Lab, University of California, San Francisco	DeRisi Lab, University of California, San Francisco	Sabrina Mann et al	?
EPI_ISL_754567	USA/NY-Wadsworth-286251-01/2020	2020	Human	Wadsworth Center, New York State Department.of Health	Wadsworth Center, New York State Department.of Health	Kirsten St. George et al	?
EPI_ISL_955539	USA/CA-CZB-17368/2020	2020-12-01	Human	Humboldt County Public Health Laboratory	Chan-Zuckerberg Biohub	CZB Cliahub Consortium et al	?
EPI_ISL_2739147	England/PHEC-2FBE2A/2020	2020	Human	Respiratory Virus Unit, Microbiology Services Colindale, Public Health England	COVID-19 Genomics UK (COG-UK) Consortium	PHE Covid Sequencing Team et al	?
EPI_ISL_436573	USA/WI-UW-279/2020	2020-04-03	Human	University of Wisconsin-Madison AIDS Vaccine Research Laboratories	University of Wisconsin-Madison AIDS Vaccine Research Laboratories	Gage Moreno et al	Distinct patterns of SARS-CoV-2 transmission in two nearby communities in Wisconsin, USA
EPI_ISL_5443430	USA/CA-CDPH-2000014410/2020	2020-12-14	Human	CDPH VBL	California Department of Public Health	Emily Smith on behalf of CDPH-COVIDNet et al	?
EPI_ISL_8294146	Portugal/PT24150/2021	2021-12-21	Human	ULS Guarda	Instituto Nacional de Saude (INSA)	Borges et al	?
EPI_ISL_554171	England/ALDP-950EFF/2020	2020-06-13	Human	Lighthouse Lab in Alderley Park	Wellcome Sanger Institute for the COVID-19 Genomics UK (COG-UK) consortium	The Lighthouse Lab in Alderley Park et al	?
EPI_ISL_8789395	France/CVL-IPP53157/2021	2021-12-27	Human	Labo Analyses Med	National Reference Center for Viruses of Respiratory Infections, Institut Pasteur, Paris	Marion Barbet et al	?
EPI_ISL_979755	USA/CA-CZB-19161/2020	2020-12-06	Human	Humboldt County Public Health Laboratory	Chan-Zuckerberg Biohub	CZB Cliahub Consortium et al	?
EPI_ISL_523064	mink/Netherlands/NB-EMC-21-14/2020	2020-07-09	Mink	Dutch COVID-19 response team	Erasmus Medical Center	OH consortium et al	?
EPI_ISL_4207259	Nepal/NPHLS-167/2021	2021-06-16	Human	Nobel Medical College Teaching Hospital	National Public Health Laboratory/CSIR-Institute of Genomics and Integrative Biology	National Public Health Laboratory Team /Nobel Medical College Teaching Hospital et al	?
EPI_ISL_672745	Brazil/SP-L27-CD578/2020	2020-04-24	Human	Hospital das Clínicas da Faculdade de Medicina da Universidade de São Paulo (HC-FMUSP)	Laboratório de Parasitologia Médica - Instituto de Medicina Tropical - Universidade de São Paulo	Brazil-UK Centre for Arbovirus Discovery Diagnosis Genomics et al	?
EPI_ISL_673500	England/CAMC-B99E25/2020	2020-11-15	Human	Lighthouse Lab in Cambridge	Wellcome Sanger Institute for the COVID-19 Genomics UK (COG-UK) Consortium	Rob Howes et al	?
EPI_ISL_1500775	USA/AZ-TG796472/2020	2020-10-16	Human	Sonora Quest Laboratories	TGen North	"Jolene Bowers et al	?
EPI_ISL_1076486	USA/TX-HMH-MCoV-21960/2021	2021-01-05	Human	Houston Methodist Hospital	Houston Methodist Hospital	S. Wesley Long et al	?
EPI_ISL_904355	mink/Netherlands/NB-EMC-53-30/2020	2020	Mink	Dutch COVID-19 response team	Erasmus Medical Center	Bas Oude Munnink et al	?
EPI_ISL_5442935	USA/CA-CDPH-2000015573/2020	2020-12-15	Human	CDPH VBL	California Department of Public Health	Emily Smith on behalf of CDPH-COVIDNet et al	?
EPI_ISL_2803430	Zambia/ZMB-44843/2020	2020-08-20	Human	University of Zambia, School of Veterinary Medicine	UNZAVET and PATH	Mulenga Mwenda-Chimfwembe et al	?
EPI_ISL_7671120	USA/CA-CDC-FG-187440/2021	2021-12-07	Human	Fulgent Genetics	Centers for Disease Control and Prevention Division of Viral Diseases, Pathogen Discovery	Dakota Howard et al	?
EPI_ISL_2843714	France/PAC-IHU-14805-Nova1M/2021	2020-05-02	Human	MEPHI, Aix Marseille University	MEPHI, Aix Marseille University	Anthony LEVASSEUR et al	?
EPI_ISL_854063	Austria/CeMM1632/2020	2020	Human	Austrian Agency for Health and Food Safety (AGES)	Bergthaler laboratory, CeMM Research Center for Molecular Medicine of the Austrian Academy of Sciences	Lukas Endler et al	?
EPI_ISL_3374076	tiger/USA/CA-ALSR-105425/2021	2021-08-01	Panthera tigris	San Diego County Public Health Laboratory	Andersen lab at Scripps Research	SEARCH Alliance San Diego with Ashleigh Murphy et al	?
EPI_ISL_1273064	Guam/GU-CDC-2-3906182/2021	2021-01-29	Human	Guam Public Health Laboratory	Centers for Disease Control and Prevention Division of Viral Diseases, Pathogen Discovery	Krista Queen et al	?
EPI_ISL_1482498	USA/WY-WPHL-20164718/2020	2020-12-12	Human	Wyoming Public Health Laboratory	Wyoming Public Health Laboratory	Jim Mildenberger et al	?
EPI_ISL_7856649	USA/CA-CDPH-2000011312/2020	2020-12-12	Human	CDPH VBL	California Department of Public Health	Emily Smith on behalf of CDPH-COVIDNet et al	?
EPI_ISL_7690907	Canada/QC-1nIUFQ-Q4290340GP/2020	2020-12-29	Human	Laboratoire de santé publique du Québec	Laboratoire de santé publique du Québec	Sandrine Moreira et al	?
EPI_ISL_2969290	USA/CA-CDPH-2000018355/2021	2021-01-12	Human	CDPH Valencia Branch Laboratory	California Department of Public Health	CDPH-COVIDNet et al	?
EPI_ISL_1196047	USA/MD-IGS-012036606862A/2020	2020-12-31	Human	Maryland Genomics, Institute for Genome Sciences, University of Maryland School of Medicine	Maryland Genomics, Institute for Genome Sciences, University of Maryland School of Medicine	Tallon et al	?
EPI_ISL_1024999	Denmark/DCGC-44621/2021	2021-01-25	Human	Department of Virus and Microbiological Special Diagnostics, Statens Serum Institut, Copenhagen, Denmark	Aalborg University	Danish Covid-19 Genome Consortium et al	?
EPI_ISL_2709007	Netherlands/FR-UMCG-MMB_2080/2020	2020-04-27	Human	UMC Groningen, Clinical Virology, Department of Medical Microbiology and Infection Prevention	UMC Groningen, Clinical Virology, Department of Medical Microbiology and Infection Prevention	Hubert Niesters et al	?
EPI_ISL_577824	mink/Netherlands/NB-EMC-52-3/2020	2020-09-15	Mink	Dutch COVID-19 response team	Erasmus Medical Center	OH consortium et al	?
EPI_ISL_561283	Gambia/NPHL-2615/2020	2020-08-18	Human	MRCG at LSHTM Genomics lab	MRCG at LSHTM Genomics lab	Abdul Karim sesay et al	?
EPI_ISL_3657115	USA/FL-Shands-VTM-1833/2021	2021-06	Human	UF Health Shands Hospital - Core Laboratory	Salemi Lab, University of Florida	Tagliamonte M et al	?
EPI_ISL_7266218	India/KL-GENESCOV00136/2020	2020	Human	INSACOG-IGIB and Kerala State SARS-COV-2 Genome Surveillance Programme (GENESCOV2)	INSACOG and GENESCOV2 at CSIR Institute of Genomics and Integrative Biology	INSACOG-IGIB et al	?
EPI_ISL_754492	USA/NY-Wadsworth-280102-01/2020	2020-11-25	Human	Wadsworth Center, New York State Department.of Health	Wadsworth Center, New York State Department.of Health	Kirsten St. George et al	?
EPI_ISL_2612286	USA/KS-KHEL-2532/2020	2020-07-16	Human	Kansas Health and Environmental Lab	Kansas Health and Environmental Lab	Mike Grose et al	?
EPI_ISL_1221329	USA/NM-CDC-LC0019229/2021	2021-02-17	Human	Laboratory Corporation of America	Centers for Disease Control and Prevention Division of Viral Diseases, Pathogen Discovery	Peter W. Cook et al	?
EPI_ISL_925340	mink/USA/MI-CDC-3886725-001/2020	2020-10-16	Mink	Michigan Department of Agriculture and Rural Development	Pathogen Discovery, Respiratory Viruses Branch, Division of Viral Diseases, Centers for Disease Control and Prevention	Yan Li et al	?
EPI_ISL_5441069	USA/CO-CDPHE-2007172627/2020	2020-07-13	Human	Colorado Department of Public Health and Environment	Colorado Department of Public Health and Environment	Laura Bankers et al	?
EPI_ISL_5968566	Curacao/CW-RIVM-67106/2021	2021-10-18	Human	Dutch COVID-19 response team	National Institute for Public Health and the Environment (RIVM)	Adam Meijer et al	?
EPI_ISL_540362	Scotland/QEUH-98F404/2020	2020-08-29	Human	Lighthouse Lab in Glasgow	Wellcome Sanger Institute for the COVID-19 Genomics UK (COG-UK) consortium	Harper VanSteenhouse et al	?
EPI_ISL_984054	USA/WI-WSLH-210166/2021	2021-01-11	Human	Wisconsin State Laboratory of Hygiene Communicable Disease Division	Wisconsin State Laboratory of Hygiene Communicable Disease Division	Kelsey R. Florek et al	?
EPI_ISL_2161632	USA/NY-NYULH1649/2020	2020-12-03	Human	NYU Langone Health	Departments of Pathology and Medicine, New York University School of Medicine	Adriana Heguy et al	?
EPI_ISL_1303349	USA/SC-DHEC-0369/2021	2021-02-10	Human	Microbiology Division, South Carolina Department of Health and Environmental Control	Microbiology Division, South Carolina Department of Health and Environmental Control	Flores et al	?
EPI_ISL_6860011	Israel/SMC-7021834/2021	2021-11-03	Human	Shamir Medical Center (Asaf Harofe)	Shamir Medical Center (Asaf Harofe)	Nir Rainy et al	?
EPI_ISL_683090	mink/Denmark/mDK-241/2020	2020-10-30	Mink	Department of Virus and Microbiological Special Diagnostics, Statens Serum Institut, Copenhagen, Denmark	Albertsen Lab, Department of Chemistry and Bioscience, Aalborg University, Denmark	Danish Covid-19 Genome Consortium et al	?
EPI_ISL_534226	Sweden/20-08934/2020	2020-07-14	Human	Skanes universitetssjukhus Lund	The Public Health Agency of Sweden	Anna-Malin Linde et al	?
EPI_ISL_825876	Canada/Qc-JEW-Q8210901/2020	2020-04-21	Human	Laboratoire de santé publique du Québec	Laboratoire de santé publique du Québec	Sandrine Moreira et al	?
EPI_ISL_574375	USA/LA-EVTL241/2020	2020-08-22	Human	LSUHS Emerging Viral Threat Laboratory	Microbial Genome Sequencing Center	Jeremy P. Kamil et al	?
EPI_ISL_2923900	USA/NY-PRL-2021_0702_52P11/2020	2020-10-19	Human	Pandemic Response Lab - NYC	Pandemic Response Lab, R&D	Henry Lee et al	?
EPI_ISL_2141761	mink/Latvia/2184/2021	2021-04-14	Mink	BIOR	Latvian Biomedical Research and Study Centre	Janis Pjalkovskis et al	?
EPI_ISL_1093943	USA/CA-UCSF-JD151/2021	2021-01-17	Human	DeRisi Lab, University of California, San Francisco	DeRisi Lab, University of California, San Francisco	Sabrina Mann et al	?
EPI_ISL_515412	USA/NV-NSPHL-A0147/2020	2020-05-03	Human	Nevada State Public Health Laboratory	Nevada State Public Health Laboratory	Richard Tillett et al	?
EPI_ISL_1912980	USA/TN-UT2029/2021	2021-02-09	Human	American Esoteric Laboratories	Colleen B. Jonsson	Walter Reichard et al	?
EPI_ISL_6088051	lion/USA/CO-21-031946-011/2021	2021-10-14	Panthera leo	Colorado State University Veterinary Diagnostic Laboratory	Diagnostic Virology Laboratory, National Veterinary Services Laboratories, USDA1920 Dayton Avenue, Ames, IA 50010, USA	Kerrie M. Franzen et al	?
EPI_ISL_3316058	USA/CA-CDPH-2000017204/2021	2021-01-06	Human	CDPH VBL	California Department of Public Health	Emily Smith on behalf of CDPH-COVIDNet et al	?
EPI_ISL_7220672	India/KL-GENESCOV02950/2021	2021-03-28	Human	INSACOG-IGIB and Kerala State SARS-COV-2 Genome Surveillance Programme (GENESCOV2)	INSACOG and GENESCOV2 at CSIR Institute of Genomics and Integrative Biology	INSACOG-IGIB et al	?
EPI_ISL_979763	USA/CA-CZB-19169/2020	2020-12-07	Human	Humboldt County Public Health Laboratory	Chan-Zuckerberg Biohub	CZB Cliahub Consortium et al	?
EPI_ISL_2712799	USA/CA-SEARCH-102737/2021	2021-01-06	Human	San Diego County Public Health Laboratory	Andersen lab at Scripps Research	SEARCH Alliance San Diego with Ashleigh Murphy et al	?
EPI_ISL_511028	Portugal/PT0769a/2020	2020-04-01	Human	CH Setubal	Instituto Nacional de Saude (INSA)	Borges et al	?
EPI_ISL_830685	USA/NY-Wadsworth-21004283-01/2021	2021-01-01	Human	ALBANY MEDICAL CENTER HOSPITAL CLINICAL LABORATORIES	Wadsworth Center, New York State Department of Health	Kirsten St. George et al	?
EPI_ISL_683244	mink/Denmark/mDK-498/2020	2020-10-21	Mink	Department of Virus and Microbiological Special Diagnostics, Statens Serum Institut, Copenhagen, Denmark	Albertsen Lab, Department of Chemistry and Bioscience, Aalborg University, Denmark	Danish Covid-19 Genome Consortium et al	?
EPI_ISL_8591263	USA/ME-HETL-J11060/2021	2021-01-11	Human	Maine Health and Environmental Testing Laboratory	Tewhey Lab, The Jackson Laboratory	Matluk et al	?
EPI_ISL_6329887	France/PAC-IHU-39764_Nova1/2020	2020-05	Human	MEPHI, Aix Marseille University	MEPHI, Aix Marseille University	Anthony LEVASSEUR et al	?
EPI_ISL_4847032	deer/USA/OH-OSU-0141/2021	2021-02-16	Odocoileus virginianus	The Ohio State University Infectious Diseases Institute	USDA National Veterinary Services Laboratory	Andrew S. Bowman et al	?
EPI_ISL_566062	England/202890228/2020	2020-07-10	Human	Respiratory Virus Unit, Microbiology Services Colindale, Public Health England	Respiratory Virus Unit, Microbiology Services Colindale, Public Health England	PHE Covid Sequencing Team et al	?
EPI_ISL_1048622	USA/ME-HETL-J1514/2020	2020-06-04	Human	Maine HETL	Tewhey Lab, The Jackson Laboratory	Matluk et al	?
EPI_ISL_799845	England/MILK-D1AC8A/2020	2020-12-21	Human	Lighthouse Lab in Milton Keynes	Wellcome Sanger Institute for the COVID-19 Genomics UK (COG-UK) Consortium	The Lighthouse Lab in Milton Keynes et al	?
EPI_ISL_683083	mink/Denmark/mDK-233/2020	2020-11-02	Mink	Department of Virus and Microbiological Special Diagnostics, Statens Serum Institut, Copenhagen, Denmark	Albertsen Lab, Department of Chemistry and Bioscience, Aalborg University, Denmark	Danish Covid-19 Genome Consortium et al	?
EPI_ISL_577801	mink/Netherlands/NB-EMC-44-7/2020	2020-09-02	Mink	Dutch COVID-19 response team	Erasmus Medical Center	OH consortium et al	?
EPI_ISL_6602415	USA/CO-CDPHE-2006130659/2020	2020-06-11	Human	Colorado Department of Public Health and Environment	Colorado Department of Public Health and Environment	Laura Bankers et al	?
EPI_ISL_2609493	Angola/CERI-KRISPK013115/2021	2021-03-17	Human	Instituto Nacional de Investigação em Saúde	KRISP, KZN Research Innovation and Sequencing Platform	Morais J et al	?
EPI_ISL_755494	USA/ME-HETL-J0373/2020	2020-12-10	Human	Maine Health and Environmental Testing Laboratory	Tewhey Lab, The Jackson Laboratory	Matluk et al	?
EPI_ISL_1014967	mink/USA/WI-CDC-3892849-001/2020	2020-10-15	Mink	Wisconsin Department of Agriculture, Trade, and Consumer Protection	Pathogen Discovery, Respiratory Viruses Branch, Division of Viral Diseases, Centers for Disease Control and Prevention	Jing Zhang et al	?
EPI_ISL_4878204	USA/NV-NSPHL-NV2050489/2021	2021-04-29	Human	Nevada State Public Health Laboratory	Nevada State Public Health Laboratory	Andrew Gorzalski et al	?
EPI_ISL_1966025	USA/NY-CUIMC-NP-4248/2021	2021-01-05	Human	Clinical Microbiology Laboratory, NewYork Presbyterian Hospital/Columbia University Irving Medical Center	Uhlemann Laboratory, Columbia University Irving Medical Center	Medini K. Annavajhala et al	?
EPI_ISL_2325137	USA/AZ-ASPHL-2412/2020	2020-08-03	Human	Arizona State Public Health Laboratory	Arizona State Public Health Laboratory	Trung Huynh et al	?
EPI_ISL_2991119	USA/FL-Path-Saliva-596/2021	2021-01	Human	University of Florida Health Pathology Laboratories	Salemi Lab, University of Florida	Magalis BR et al	?
EPI_ISL_671984	Ecuador/UEES-3911/2020	2020	Human	UEES BioLab	Omics Sciences Laboratory	Derly Andrade Molina et al	?
EPI_ISL_1401560	USA/ME-JAX-JAX000446/2021	2021-03-17	Human	The Jackson Laboratory	The Jackson Laboratory	Bergeron D et al	?
EPI_ISL_5071139	Colombia/TOL-INS-HUMB-VG-7868/2021	2021-08-05	Human	COLCAN	Instituto Nacional de Salud- Dirección de Investigación en Salud Pública	Katherine Laiton-Donato et al	?
EPI_ISL_429771	Luxembourg/LNS3187147/2020	2020-03-23	Human	Laboratoire National de Sante, Microbiology, Virology	Laboratoire National de Sante, Microbiology, Epidemiology and Microbial Genomics	Anke Wienecke-Baldacchino et al	?
EPI_ISL_2988038	Turkey/HSGM-B18486/2021	2021-06-28	Human	Ministry of Health Turkey	Ministry of Health Turkey	Fatma Bayrakdar et al	?
EPI_ISL_8673588	Netherlands/ZH-LUMC-1476/2022	2022-01-03	Human	Leids Universitair Medisch Centrum	Leiden University Medical Center	Stefan Boers et al	?
EPI_ISL_1030759	USA/MD-CDC-LC0010266/2021	2021-01-25	Human	Laboratory Corporation of America	Respiratory Viruses Branch, Division of Viral Diseases, Centers for Disease Control and Prevention	Peter W. Cook et al	?
EPI_ISL_903819	USA/SC-CDC-2-4122402/2021	2021-01-02	Human	SC Dept of Health and Env. Control-Bureau of Laboratories	Genomics and Discovery, Respiratory Viruses Branch, Division of Viral Diseases, Centers for Disease Control and Prevention	Krista Queen et al	?
EPI_ISL_475103	Sweden/20-08359/2020	2020-03-24	Human	Klinisk Mikrobiologi	The Public Health Agency of Sweden	Oskar Karlsson Lindsjo et al	?
EPI_ISL_1038168	USA/MO-CDC-LC0012917/2021	2021-02-01	Human	Laboratory Corporation of America	Respiratory Viruses Branch, Division of Viral Diseases, Centers for Disease Control and Prevention	Peter W. Cook et al	?
EPI_ISL_1111312	Peru/LIM-INS-414/2020	2020-11-30	Human	Laboratorio de Referencia Nacional de Virus Respiratorio. Instituto Nacional de Salud Perú	Laboratorio de Referencia Nacional de Enteropatógenos. Instituto Nacional de Salud del Perú	Ronnie Gavilan Chavez et al	?
EPI_ISL_1340140	USA/PA-CDC-STM-000029411/2021	2021-03-03	Human	Helix/Illumina	Centers for Disease Control and Prevention Division of Viral Diseases, Pathogen Discovery	Peter W. Cook et al	?
EPI_ISL_3256754	Turkey/HSGM-GF1624/2021	2021-07-12	Human	Ministry of Health Turkey	Ministry of Health Turkey	Fatma Bayrakdar et al	?
EPI_ISL_2958981	cat/USA/FL-21-003328-001/2021	2021-01-26	Felis catus	IDEXX Reference Laboratories	Diagnostic Virology Laboratory, National Veterinary Services Laboratories, USDA1920 Dayton Avenue, Ames, IA 50010, USA	Kerrie M. Franzen et al	?
EPI_ISL_578750	USA/LA-EVTL344/2020	2020-05-25	Human	LSUHS Emerging Viral Threat Laboratory	Microbial Genome Sequencing Center	Rona S. Scott et al	?
EPI_ISL_2896208	mink/USA/UT-20-023279-002/2020	2020-08-14	Mink	Utah Veterinary Diagnostic Laboratory	Diagnostic Virology Laboratory, National Veterinary Services Laboratories, USDA1920 Dayton Avenue, Ames, IA 50010, USA	Kerrie M. Franzen et al	?
EPI_ISL_1299407	Ireland/WH-NVRL-21IRL58720/2021	2021-03-02	Human	National Virus Reference Laboratory	National Virus Reference Laboratory	Zoe Yandle et al	?
EPI_ISL_4961102	USA/CA-CDC-FG-010326/2021	2021-03-17	Human	Fulgent Genetics	Centers for Disease Control and Prevention Division of Viral Diseases, Pathogen Discovery	Dakota Howard et al	?
EPI_ISL_5804765	deer/USA/IA-200442/2021	2021-01-09	Odocoileus virginianus	Department of Natural Resources, IA	Pennsylvania State Laboratory	Meera Surendran Nair et al	?
EPI_ISL_1481643	USA/FL-CDC-FG-014085/2021	2021-03-12	Human	Fulgent Genetics	Centers for Disease Control and Prevention Division of Viral Diseases, Pathogen Discovery	Dakota Howard et al	?
EPI_ISL_437128	USA/MI-MDHHS-SC20041/2020	2020-03-19	Human	Michigan Department of Health and Human Services, Bureau of Laboratories	Michigan Department of Health and Human Services, Bureau of Laboratories	Blankenship HM et al	?
EPI_ISL_6425269	deer/USA/IA-207253/2020	2020-11-30	Odocoileus virginianus	Department of Natural Resources, IA	Pennsylvania State Laboratory	Meera Surendran Nair et al	?
EPI_ISL_2734461	England/EKHU-260F481/2020	2020-10-01	Human	Respiratory Virus Unit, Microbiology Services Colindale, Public Health England	COVID-19 Genomics UK (COG-UK) Consortium	PHE Covid Sequencing Team et al	?
EPI_ISL_5517977	USA/TX-CDC-ASC210333717/2021	2021-09-22	Human	Aegis Sciences Corporation	Centers for Disease Control and Prevention Division of Viral Diseases, Pathogen Discovery	Dakota Howard et al	?
EPI_ISL_1362726	USA/MO-MSPHL-000177/2020	2020-08-31	Human	Missouri State Public Health Laboratory	Missouri State Public Health Laboratory	Matthew Sinn et al	?
EPI_ISL_578539	USA/WI-WSLH-200370/2020	2020-04-22	Human	Wisconsin State Laboratory of Hygiene Communicable Disease Division	Wisconsin State Laboratory of Hygiene Communicable Disease Division	Kelsey R. Florek et al	?
EPI_ISL_1301181	USA/NY-MSHSPSP-PV25279/2021	2021-01-07	Human	MSHS Clinical Microbiology Laboratories	MSHS Pathogen Surveillance Program	Ana S. Gonzalez-Reiche et al	?
EPI_ISL_6372378	France/PAC-IHU-42171_Nova1/2020	2020-03	Human	MEPHI, Aix Marseille University	MEPHI, Aix Marseille University	Anthony LEVASSEUR et al	?
EPI_ISL_775999	Germany/HH-hpi-p1491/2020	2020-03-11	Human	University Medical Center Hamburg Eppendorf	Heinrich Pette Institute, Leibniz Institute for Experimental Virology	Alexis Robitaille et al	?
EPI_ISL_491082	Romania/ROSV_5000/2020	2020-04-27	Human	Suceava County Emergency Hospital	"Stefan cel Mare" University Metagenomics Lab	Lobiuc Andrei et al	?
EPI_ISL_8269500	England/PHEC-3X033X5C/2021	2021	Human	Respiratory Virus Unit, Microbiology Services Colindale, Public Health England	COVID-19 Genomics UK (COG-UK) Consortium	PHE Covid Sequencing Team et al	?
EPI_ISL_584726	England/NORW-EFEA3/2020	2020-10-03	Human	Quadram Institute Bioscience	COVID-19 Genomics UK (COG-UK) Consortium	Dave J. Baker et al	?
EPI_ISL_7156114	USA/SC-REDDI-E1733C0D5PY/2021	2021-01-20	Human	Research Education in Disease Diagnosis and Intervention (REDDI) Lab, Clemson University	Research Education in Disease Diagnosis and Intervention (REDDI) Lab, Clemson University	Stevin Wilson et al	?
EPI_ISL_1221286	USA/VA-CDC-LC0020665/2021	2021-02-24	Human	Laboratory Corporation of America	Centers for Disease Control and Prevention Division of Viral Diseases, Pathogen Discovery	Peter W. Cook et al	?
EPI_ISL_2556702	India/RJ-NCDC-1809180/2020	2020-09-09	Human	National Centre for Disease Control (NCDC) Biotechnology Division, Delhi	NCDC Delhi, Biotechnology Division INSACOG	Kalaiarasan Ponnusamy et al	?
EPI_ISL_622776	NewZealand/20CV0463/2020	2020-10-20	Human	Middlemore Hospital	Institute of Environmental Science and Research (ESR)	Xiaoyun Ren et al	?
EPI_ISL_688694	Japan/PG-5569/2020	2020-08-11	Human	Pathogen Genomics Center, National Institute of Infectious Diseases	Pathogen Genomics Center, National Institute of Infectious Diseases	Tsuyoshi Sekizuka et al	?
EPI_ISL_2195382	USA/WV-WVU-WV002755/2021	2021-01-07	Human	WVU Rapid Development Lab	WVU and Marshall University Combined Genomics Core Facilities	James Denvir et al	?
EPI_ISL_6602731	USA/MT-WL-P104/2020	2020-10-15	Human	Wiedenheft lab, Montana State University	Wiedenheft lab, Montana State University	Aidan McVey et al	?
EPI_ISL_692987	USA/MA-MASPHL-00644/2020	2020-05-14	Human	Massachusetts State Public Health Laboratory	Massachusetts State Public Health Laboratory	Andrew Lang et al	?
EPI_ISL_5713180	USA/CA-CDPH-2000001088/2020	2020-11-30	Human	CDPH VBL	California Department of Public Health	Emily Smith on behalf of CDPH-COVIDNet et al	?
EPI_ISL_754952	USA/CA-CDPH156/2020	2020-09-30	Human	California Department of Public Health	California Department of Public Health	CDPH IDLB COVIDNet et al	?
EPI_ISL_2223976	USA/TX-HMH-MCoV-40792/2020	2020-07-22	Human	Houston Methodist Hospital	Houston Methodist Hospital	Randall J. Olsen et al	?
EPI_ISL_739126	USA/CA-CZB-14854/2020	2020-11-20	Human	Humboldt County Public Health Laboratory	Chan-Zuckerberg Biohub	CZB Cliahub Consortium et al	?
EPI_ISL_1139633	USA/FL-CDC-QDX22062505/2021	2021-02-15	Human	Quest Diagnostics Incorporated	Respiratory Viruses Branch, Division of Viral Diseases, Centers for Disease Control and Prevention	Peter W. Cook et al	?
EPI_ISL_2203106	USA/TX-HMH-MCoV-34234/2020	2020-12-29	Human	Houston Methodist Hospital	Houston Methodist Hospital	Randall J. Olsen et al	?
EPI_ISL_2243931	USA/NY-CDC-ASC210003548/2021	2021-03-10	Human	Aegis Sciences Corporation	Centers for Disease Control and Prevention Division of Viral Diseases, Pathogen Discovery	Dakota Howard et al	?
EPI_ISL_4030270	Poland/Gyncentrum0554/2021	2021-07-30	Human	Gyncentrum	Gyncentrum	Emilia Morawiec et al	?
EPI_ISL_1363435	USA/AZ-TG768097/2020	2020-11-04	Human	Sonora Quest Laboratories	TGen North	Jolene Bowers et al	?
EPI_ISL_1514501	USA/VA-CDC-LC0033398/2021	2021-03-18	Human	Laboratory Corporation of America	Centers for Disease Control and Prevention Division of Viral Diseases, Pathogen Discovery	Dakota Howard et al	?
EPI_ISL_792514	Argentina/PAIS-E0022/2020	2020-05-29	Human	Laboratorio Central de la Ciudad de Santa Fe	Grupo de Genómica y Bioinformática del Instituto de Investigación de la Cadena Láctea CONICET-INTA on behalf of 'Proyecto Argentino Interinstitucional de genomica de SARS-CoV-2' (PAIS Consortium)	Eberhardt et al	?
EPI_ISL_485853	USA/VA-DCLS-0552/2020	2020-03-14	Human	Virginia DCLS	Virginia DCLS	Virginia DCLS et al	?
EPI_ISL_578938	USA/LA-EVTL534/2020	2020-08-04	Human	LSUHS Emerging Viral Threat Laboratory	Microbial Genome Sequencing Center	Jeremy P. Kamil et al	?
EPI_ISL_508991	France/ARA-21154/2020	2020-04-07	Human	CNR Virus des Infections Respiratoires - France SUD	CNR Virus des Infections Respiratoires - France SUD	Antonin Bal et al	?
EPI_ISL_2141685	mink/Latvia/2107/2021	2021-04-09	Mink	BIOR	Latvian Biomedical Research and Study Centre	Janis Pjalkovskis et al	?
EPI_ISL_1222805	Italy/TAA-IGA-1900504838/2021	2021-02-20	Human	Azienda Sanitaria dell'Alto Adige Laboratorio Aziendale di Microbiologia e Virologia	Istituto di Genomica Applicata	Elisabetta Pagani et al	?
EPI_ISL_419557	USA/GA-CDC-03063103-001/2020	2020-02-29	Human	GA Department of Public Health Laboratory	Pathogen Discovery, Respiratory Viruses Branch, Division of Viral Diseases, Centers for Disease Control and Prevention	Ying Tao et al	?
EPI_ISL_647986	USA/IN-CDC-3778675-001/2020	2020-04-23	Human	Indiana State Department of Health	Pathogen Discovery, Respiratory Viruses Branch, Division of Viral Diseases, Centers for Disease Control and Prevention	Yan Li et al	?
EPI_ISL_429537	Denmark/ALAB-SSI450/2020	2020-03-24	Human	Department of Virus and Microbiological Special Diagnostics, Statens Serum Institut, Copenhagen, Denmark, Artillerivej 5, 2300 Copenahgen S	Albertsen lab, Department of Chemistry and Bioscience, Aalborg University, Denmark	Rasmus Kirkegaard et al	?
EPI_ISL_566043	tiger/USA/NY-P4/2020	2020-04-02	Panthera tigris jacksoni	Wildlife Conservation Society, Bronx Zoo	Diagnostic Virology Laboratory, United States Department of Agriculture, National Veterinary Services Laboratories, Population Medicine and Diagnostic Sciences, Cornell University	McAloose et al	?
EPI_ISL_2316000	Germany/NW-RKI-I-161361/2021	2021-02-04	Human	Universitätsklinikum Köln; Institut für Virologie	Robert Koch Institute	?	?
EPI_ISL_888481	USA/NY-CDC-LC00000023/2020	2020-12-23	Human	Labcorp	Genomics and Discovery, Respiratory Viruses Branch, Division of Viral Diseases, Centers for Disease Control and Prevention	Peter W. Cook et al	?
EPI_ISL_2826397	USA/CA-CDPH-2000037309/2021	2021-02-11	Human	CDPH VBL	California Department of Public Health	CDPH-COVIDNet et al	?
EPI_ISL_1298037	USA/PA-CDC-STM-000027785/2021	2021-03-02	Human	Helix/Illumina	Centers for Disease Control and Prevention Division of Viral Diseases, Pathogen Discovery	Peter W. Cook et al	?
EPI_ISL_1094387	USA/NM-CDC-2-3881118/2021	2021-02-01	Human	NM Dept. Health, Scientific Laboratory Division	Respiratory Viruses Branch, Division of Viral Diseases, Centers for Disease Control and Prevention	Krista Queen et al	?
EPI_ISL_8619826	mink/Latvia/5346/2021	2021-10-07	Mink	BIOR	Latvian Biomedical Research and Study Centre	Alise Jakovele et al	?
EPI_ISL_950620	England/NOTT-2470CF/2020	2020-11-25	Human	Queens Medical Centre, Clinical Microbiology Department / DeepSeq Nottingham	COVID-19 Genomics UK (COG-UK) Consortium	Gemma Clark et al	?
EPI_ISL_5703154	USA/TN-SPHL-0313/2021	2021	Human	TN DOH Lab Services	TN DOH Lab Services	Karen Beasley-Maynard et al	?
EPI_ISL_7855959	USA/CA-CDPH-2000016022/2020	2020-12-17	Human	CDPH VBL	California Department of Public Health	Emily Smith on behalf of CDPH-COVIDNet et al	?
EPI_ISL_2823702	Canada/QC-1nKGZ-R8092409/2021	2021-02-09	Human	Laboratoire de santé publique du Québec	Laboratoire de santé publique du Québec	Sandrine Moreira et al	?
EPI_ISL_931479	USA/WI-MPHL-0082/2020	2020-09-29	Human	City of Milwaukee Health Department Laboratory	City of Milwaukee Health Department Laboratory	Sanjib Bhattacharyya et al	?
EPI_ISL_3101806	USA/CA-CDPH-2000030672/2021	2021-01-19	Human	California Department of Public Health Valencia Branch Laboratory (CDPH VBL)	California Department of Public Health	CDPH-COVIDNet et al	?
EPI_ISL_1086337	USA/FL-CDC-QDX21397829/2021	2021-01-24	Human	Quest Diagnostics Incorporated	Respiratory Viruses Branch, Division of Viral Diseases, Centers for Disease Control and Prevention	Peter W. Cook et al	?
EPI_ISL_2167558	Canada/ABPHL-09451/2021	2021-03-19	Human	Alberta Precision Labs (APL)	Public Health Agency of Canada (PHAC) National Microbiology Laboratory	Buss et al	?
EPI_ISL_1905374	USA/MI-MDHHS-SC26229/2020	2020-03-28	Human	Michigan Department of Health and Human Services, Bureau of Laboratories	Michigan Department of Health and Human Services, Bureau of Laboratories	Blankenship HM et al	?
EPI_ISL_766740	USA/TX-DSHS-1969/2020	2020-06-06	Human	Texas Department of State Health Services	Texas Department of State Health Services	Rashmi Tuladhar et al	?
EPI_ISL_460762	Netherlands/NA_599/2020	2020-04-18	Human	Dutch COVID-19 response team	Erasmus Medical Center	Bas Oude Munnink et al	?
EPI_ISL_977084	USA/MA-MGH-03599/2020	2020-05-28	Human	Massachusetts General Hospital	Infectious Disease Program, Broad Institute of Harvard and MIT	Lemieux et al	?
EPI_ISL_3134016	USA/CA-CDPH-2000023881/2021	2021-01-13	Human	California Department of Public Health Valencia Branch Laboratory	California Department of Public Health	CDPH-COVIDNet et al	?
EPI_ISL_683170	mink/Denmark/mDK-321/2020	2020-11-14	Mink	Department of Virus and Microbiological Special Diagnostics, Statens Serum Institut, Copenhagen, Denmark	Albertsen Lab, Department of Chemistry and Bioscience, Aalborg University, Denmark	Danish Covid-19 Genome Consortium et al	?
EPI_ISL_4131028	India/UN-IGIB-041771111/2021	2021	Human	INSACOG Surveillance	INSACOG at CSIR Institute of Genomics and Integrative Biology	INSACOG et al	?
EPI_ISL_604071	USA/MN-QDX-1722/2020	2020-03-16	Human	Quest Diagnostics	Quest Diagnostics	Rosenthal et al	?
EPI_ISL_2969403	USA/CA-CDPH-2000021262/2021	2021-01-03	Human	CDPH Valencia Branch Laboratory	California Department of Public Health	CDPH-COVIDNet et al	?
EPI_ISL_721951	Switzerland/ZH-ETHZ-380369/2020	2020-11-22	Human	Viollier AG	Department of Biosystems Science and Engineering, ETH Zürich	Christian Beisel et al	?
EPI_ISL_641478	mink/Denmark/mDK-86/2020	2020-09-10	Mink	Department of Virus and Microbiological Special Diagnostics, Statens Serum Institut, Copenhagen, Denmark	Albertsen lab, Department of Chemistry and Bioscience, Aalborg University, Denmark	Thomas Bruun Rasmussen et al	?
EPI_ISL_2193786	USA/NJ-NYGC-NJ-BioR-618-swab-QIAseq/2020	2020-11-18	Human	Hackensack Medical Center	New York Genome Center	Michael Zody et al	?
EPI_ISL_1900205	USA/MI-CDC-ASC210046971/2021	2021-04-05	Human	Aegis Sciences Corporation	Centers for Disease Control and Prevention Division of Viral Diseases, Pathogen Discovery	Dakota Howard et al	?
EPI_ISL_2201007	USA/TX-HMH-MCoV-33699/2020	2020-12-30	Human	Houston Methodist Hospital	Houston Methodist Hospital	Randall J. Olsen et al	?
EPI_ISL_5804772	deer/USA/IA-208105/2020	2020-11-24	Odocoileus virginianus	Department of Natural Resources, IA	Pennsylvania State Laboratory	Meera Surendran Nair et al	?
EPI_ISL_641497	mink/Denmark/mDK-109/2020	2020-08-31	Mink	Department of Virus and Microbiological Special Diagnostics, Statens Serum Institut, Copenhagen, Denmark	Albertsen lab, Department of Chemistry and Bioscience, Aalborg University, Denmark	Thomas Bruun Rasmussen et al	?
EPI_ISL_641415	mink/Denmark/mDK-22/2020	2020-10-27	Mink	Department of Virus and Microbiological Special Diagnostics, Statens Serum Institut, Copenhagen, Denmark	Albertsen lab, Department of Chemistry and Bioscience, Aalborg University, Denmark	Thomas Bruun Rasmussen et al	?
EPI_ISL_1134028	USA/GA-CDC-STM-000012285/2021	2021-02-10	Human	Helix/Illumina	Respiratory Viruses Branch, Division of Viral Diseases, Centers for Disease Control and Prevention	Peter W. Cook et al	?
EPI_ISL_486889	Bahrain/04/2020	2020-06-23	Human	National Influenza Center, Bahrain	National Influenza Center, Bahrain	Altaif et al	?
EPI_ISL_888369	USA/MA-CDC-LC00000032/2020	2020-12-23	Human	Labcorp	Genomics and Discovery, Respiratory Viruses Branch, Division of Viral Diseases, Centers for Disease Control and Prevention	Peter W. Cook et al	?
EPI_ISL_2141900	mink/Latvia/2332/2021	2021-04-28	Mink	BIOR	Latvian Biomedical Research and Study Centre	Janis Pjalkovskis et al	?
EPI_ISL_792335	Argentina/PAIS-A0255/2020	2020-04-25	Human	Laboratorio del Hospital Interzonal General de Agudos Evita	Área de Secuenciación del Laboratorio de Virología del Hospital de Niños Dr. Ricardo Gutierrez on behalf of 'Proyecto Argentino Interinstitucional de genomica de SARS-CoV-2' (PAIS Consortium)	Nabaes Jodar et al	?
EPI_ISL_577758	mink/Netherlands/NB-EMC-29-20/2020	2020-08-12	Mink	Dutch COVID-19 response team	Erasmus Medical Center	OH consortium et al	?
EPI_ISL_4961987	USA/PA-CDC-STM-000009249/2021	2021-02-04	Human	Helix/Illumina	Centers for Disease Control and Prevention Division of Viral Diseases, Pathogen Discovery	Dakota Howard et al	?
EPI_ISL_447984	England/CAMB-1AD277/2020	2020	Human	Department of Pathology, University of Cambridge	COVID-19 Genomics UK (COG-UK) Consortium	Luke W Meredith et al	Preliminary analysis of SARS-CoV-2 importation & establishment of UK transmission lineages
EPI_ISL_942037	USA/WI-WSLH-201709/2020	2020-12-22	Human	Wisconsin State Laboratory of Hygiene Communicable Disease Division	Wisconsin State Laboratory of Hygiene Communicable Disease Division	Kelsey R. Florek et al	?
EPI_ISL_2821080	lion/India/TN-NIHSAD-21-0019/2021	2021-05-29	Panthera leo	National Institute of High Security Animal Diseases	National Institute of High Security Animal Diseases	Anamika Mishra et al	?
EPI_ISL_3047993	USA/SD-SDPHL-0433/2020	2020-09-01	Human	South Dakota Public Health Laboratory	South Dakota Public Health Laboratory	Chris Carlson et al	?
EPI_ISL_1159305	USA/FL-CDC-QDX22120898/2021	2021-02-17	Human	Quest Diagnostics Incorporated	Centers for Disease Control and Prevention Division of Viral Diseases, Pathogen Discovery	Peter W. Cook et al	?
EPI_ISL_435135	UnitedArabEmirates/L4682/2020	2020-02-25	Human	Mohammed Bin Rashid University of Medicine and Health Sciences	Al Jalila Genomics Center	Ahmad Abou Tayoun et al	Genomic surveillance and phylogenetic analysis reveal multiple introductions of SARS-CoV-2 into a global travel hub in the Middle East
EPI_ISL_4548649	mink/Latvia/2540/2021	2021-07-01	Mink	BIOR	Latvian Biomedical Research and Study Centre	Janis Pjalkovskis et al	?
EPI_ISL_1482809	USA/SC-MUSC-0448/2020	2020-05-27	Human	MUSC Molecular Pathology Laboratory	MUSC Molecular Pathology Laboratory	Julie W. Hirschhorn et al	?
EPI_ISL_1895640	Denmark/DCGC-86319/2021	2021-02-22	Human	Department of Virus and Microbiological Special Diagnostics, Statens Serum Institut, Copenhagen, Denmark	Aalborg University	Danish Covid-19 Genome Consortium et al	?
EPI_ISL_436991	Denmark/ALAB-SSI-608/2020	2020-03-26	Human	Department of Virus and Microbiological Special Diagnostics, Statens Serum Institut, Copenhagen, Denmark, Artillerivej 5, 2300 Copenahgen S	Albertsen lab, Department of Chemistry and Bioscience, Aalborg University, Denmark	Rasmus Kirkegaard et al	?
EPI_ISL_2734191	England/CAMC-BBD83C/2020	2020	Human	Respiratory Virus Unit, Microbiology Services Colindale, Public Health England	COVID-19 Genomics UK (COG-UK) Consortium	PHE Covid Sequencing Team et al	?
EPI_ISL_2294881	USA/WI-UW-4805/2020	2020-09-22	Human	University of Wisconsin-Madison AIDS Vaccine Research Laboratories	University of Wisconsin-Madison AIDS Vaccine Research Laboratories	Gage Moreno et al	?
EPI_ISL_7236401	Kenya/SS4104/2021	2021-10-08	Human	Machakos Level 5 Hospital	KEMRI-Wellcome Trust Research Programme,Kilifi	Githinji G. et al	?
EPI_ISL_1857312	USA/WY-WYPHL20137978/2020	2020-11-16	Human	Wyoming Public Health Laboratory	Wyoming Public Health Laboratory	Jim Mildenberger et al	?
EPI_ISL_760036	HongKong/VM20123560/2020	2020-09-18	Human	Hong Kong Department of Health	School of Public Health, The University of Hong Kong	Daniel Chu et al	?
EPI_ISL_424118	England/20129154104/2020	2020-03-12	Human	Respiratory Virus Unit, Microbiology Services Colindale, Public Health England	Respiratory Virus Unit, Microbiology Services Colindale, Public Health England	Monica Galiano et al	Preliminary analysis of SARS-CoV-2 importation & establishment of UK transmission lineages
EPI_ISL_683109	mink/Denmark/mDK-256/2020	2020-11-06	Mink	Department of Virus and Microbiological Special Diagnostics, Statens Serum Institut, Copenhagen, Denmark	Albertsen Lab, Department of Chemistry and Bioscience, Aalborg University, Denmark	Danish Covid-19 Genome Consortium et al	?
EPI_ISL_2245810	Guinea/Conakry_IPG4991/2020	2020-06-15	Human	Institut Pasteur de Guinée	Institut Pateur de Dakar	Grayo Solene et al	?
EPI_ISL_5589972	USA/NC-ECU-CORVASEQ-106663062/2021	2021-02-11	Human	Molecular Biology Laboratory, Vidant Medical Center	Brody Integrative Genomics Core, East Carolina University	Weihua Huang et al	?
EPI_ISL_7780446	Mexico/CMX-INER-IBT-1286/2020	2020-08-20	Human	Instituto Nacional de Enfermedades Respiratorias (INER)	Centro de Investigación en Enfermedades Infecciosas (CIENI), Instituto Nacional de Enfermedades Respiratorias (INER)	Consorcio Mexicano de Vigilancia Genómica (CoViGen-Mex). Authors (in alphabetical order): Julio Elias Alvarado-Yaah et al	?
EPI_ISL_651634	England/BIRM-6A990/2020	2020	Human	University of Birmingham	COVID-19 Genomics UK (COG-UK) Consortium	Institute of Microbiology et al	?
EPI_ISL_955502	USA/CA-CZB-17325/2020	2020-11-27	Human	Humboldt County Public Health Laboratory	Chan-Zuckerberg Biohub	CZB Cliahub Consortium et al	?
EPI_ISL_1444979	USA/NY-UB-00829/2021	2021-02-10	Human	Erie County Public Health (ECPHL)	University at Buffalo Genomics and Bioinformatics Core	Jonathan Bard et al	?
EPI_ISL_806678	Kenya/C25662/2020	2020-06-27	Human	KEMRI-Wellcome Trust Research Programme/KEMRI-CGMR-C Kilifi	KEMRI-Wellcome Trust Research Programme/KEMRI-CGMR-C Kilifi	Githinji et al	?
EPI_ISL_2987736	Turkey/HSGM-B18235/2021	2021-06-23	Human	Ministry of Health Turkey	Ministry of Health Turkey	Fatma Bayrakdar et al	?
EPI_ISL_1014949	mink/USA/WI-CDC-3892596-001/2020	2020-10-13	Mink	Wisconsin Department of Agriculture, Trade, and Consumer Protection	Pathogen Discovery, Respiratory Viruses Branch, Division of Viral Diseases, Centers for Disease Control and Prevention	Jing Zhang et al	?
EPI_ISL_2779547	Kenya/S007/2020	2020-10-20	Human	KCRH KEMRI/DEID Surveillance Site	USAMRD-A, Basic Science Laboratory	Gathii Kimita et al	?
EPI_ISL_1284007	Indonesia/BT-EIJK168/2021	2021-01-13	Human	RS Mitra Keluarga Gading Serpong	Eijkman Institute for Molecular Biology, Ministry of Research and Technology/National Agency for Research and Innovation	Sukma Oktavianthi et al	?
EPI_ISL_507561	USA/MI-MDHHS-SC21306/2020	2020-04-02	Human	Michigan Department of Health and Human Services, Bureau of Laboratories	Michigan Department of Health and Human Services, Bureau of Laboratories	Blankenship HM et al	?
EPI_ISL_418228	France/HDF-2405/2020	2020-03-12	Human	Centre Hospitalier Compiègne Laboratoire de Biologie	National Reference Center for Viruses of Respiratory Infections, Institut Pasteur, Paris	Mélanie Albert et al	Introductions and early spread of SARS-CoV-2 in France
EPI_ISL_845844	USA/AZ-TG704576/2020	2020-12-29	Human	TGen North	TGen North	Jolene Bowers et al	?
EPI_ISL_683181	mink/Denmark/mDK-421/2020	2020-10-27	Mink	Department of Virus and Microbiological Special Diagnostics, Statens Serum Institut, Copenhagen, Denmark	Albertsen Lab, Department of Chemistry and Bioscience, Aalborg University, Denmark	Danish Covid-19 Genome Consortium et al	?
EPI_ISL_983488	USA/NY-Wadsworth-21015498-01/2021	2021-01-24	Human	THE MARY IMOGENE BASSETT HOSPITAL	Wadsworth Center, New York State Department of Health	Kirsten St. George et al	?
EPI_ISL_640102	SouthAfrica/NHLS-UCT-GP-5223/2020	2020-04-29	Human	Vanguard CHC wc VGC	NHLS/UCT	Arash Iranzadeh et al	?
EPI_ISL_2757556	France/PAC-IHU-13469_Nova1/2020	2020-09-15	Human	MEPHI, Aix Marseille University	MEPHI, Aix Marseille University	Anthony LEVASSEUR et al	?
EPI_ISL_2232021	Greece/8498/2020	2020	Human	Genotypos Science Labs	Greek Genome Center, Biomedical Research Foundation of the Academy of Athens (BRFAA)	Emmanouil Athanasiadis et al	?
EPI_ISL_636094	USA/CA-ALSR-3581/2020	2020-06-24	Human	San Diego County Public Health Laboratory	Andersen lab at Scripps Research	SEARCH Alliance San Diego with Tracy Basler et al	?
EPI_ISL_2775505	USA/WY-WYPHL-20131537/2020	2020-11-11	Human	Wyoming Public Health Laboratory	Wyoming Public Health Laboratory	Jim Mildenberger et al	?
EPI_ISL_5081916	USA/TX-HMH-MCoV-43827/2020	2020-07-07	Human	Houston Methodist Hospital	Houston Methodist Hospital	Randall J. Olsen et al	?
EPI_ISL_2363592	Turkey/HSGM-B10109/2021	2021-04-26	Human	Ministry of Health Turkey	Ministry of Health Turkey	Fatma Bayrakdar et al	?
EPI_ISL_3315625	Turkey/HSGM-GF13421/2021	2021-07-30	Human	Ministry of Health Turkey	Ministry of Health Turkey	Fatma Bayrakdar et al	?
EPI_ISL_824881	USA/WA-UW-48209/2020	2020-12-20	Human	UW Virology Lab	UW Virology Lab	Pavitra Roychoudhury et al	?
EPI_ISL_508901	France/ARA-15126/2020	2020-03-27	Human	Institut des Agents Infectieux (IAI), Hospices Civils de Lyon	CNR Virus des Infections Respiratoires - France SUD	Antonin Bal et al	?
EPI_ISL_1003781	Switzerland/BE-ETHZ-470915/2021	2021-01-27	Human	Viollier AG	Department of Biosystems Science and Engineering, ETH Zürich	Chaoran Chen et al	?
EPI_ISL_1137066	USA/KS-KHEL-0349/2020	2020-12-31	Human	Kansas Health and Environmental Lab	Kansas Health and Environmental Lab	Mike Grose et al	?
EPI_ISL_2223977	USA/TX-HMH-MCoV-40793/2020	2020-07-22	Human	Houston Methodist Hospital	Houston Methodist Hospital	Randall J. Olsen et al	?
EPI_ISL_1095158	USA/NY-CDC-2-3829908/2021	2021-01-13	Human	NYSDOH Wadsworth Center, Virology Lab	Respiratory Viruses Branch, Division of Viral Diseases, Centers for Disease Control and Prevention	Krista Queen et al	?
EPI_ISL_2389373	Germany/BE-RKI-I-166042/2021	2021-05-31	Human	Robert Koch-Institut ZBS1	Robert Koch Institute	?	?
EPI_ISL_790049	USA/TX-HMH-MCoV-11539/2020	2020-09-11	Human	Houston Methodist Hospital	Houston Methodist Hospital	S. Wesley Long et al	?
EPI_ISL_2965337	USA/NY-PRL-2021_03_15_01C14/2021	2021-03-13	Human	Pandemic Response Lab - NYC	Pandemic Response Lab, R&D	Isabel Fernandez Escapa et al	?
EPI_ISL_1027476	USA/CA-CZB-19393/2021	2021-01-04	Human	Humboldt County Public Health Laboratory	Chan-Zuckerberg Biohub	CZB Cliahub Consortium et al	?
EPI_ISL_578792	USA/LA-EVTL386/2020	2020-06-04	Human	LSUHS Emerging Viral Threat Laboratory	Microbial Genome Sequencing Center	Jeremy P. Kamil et al	?
EPI_ISL_500511	USA/MA-UW-MAYO41/2020	2020-03-17	Human	Mayo Clinic Laboratories	University of Washington Virology Lab	Pavitra Roychoudhury et al	?
EPI_ISL_1048654	USA/ME-HETL-J1649/2020	2020-12-26	Human	Maine HETL	Tewhey Lab, The Jackson Laboratory	Matluk et al	?
EPI_ISL_542698	USA/TX-HMH-1400/2020	2020-04-13	Human	Houston Methodist Hospital	Houston Methodist Hospital	S. Wesley Long et al	?
EPI_ISL_3128559	cat/USA/TX-TAMU-146-20-024806-001/2020	2020-08-21	Felis catus	Wisconsin Veterinary Diagnostic Laboratory	Diagnostic Virology Laboratory, National Veterinary Services Laboratories, USDA1920 Dayton Avenue, Ames, IA 50010, USA	Kerrie M. Franzen et al	?
EPI_ISL_3473406	India/MH-ICMR-MCL_5716_5772/2020	2020-10	Human	Indian Council of Medical Research-National Institute of Virology, Microbial Containment Complex	Indian Council of Medical Research-National Institute of Virology, Microbial Containment Complex	Pragya Yadav et al	?
EPI_ISL_1523399	Canada/QC-HMR-97204348/2020	2020-05-20	Human	Laboratoire de santé publique du Québec	Laboratoire de santé publique du Québec	Sandrine Moreira et al	?
EPI_ISL_1937953	USA/NC-UNCC-000091/2020	2020-09-25	Human	UNC Charlotte COVID-19 Testing Lab	UNC Charlotte Environmental Monitoring Laboratory	Cynthia Gibas et al	?
EPI_ISL_1348281	USA/MD-IGS-012105608941A/2021	2021-02-25	Human	Maryland Genomics, Institute for Genome Sciences, University of Maryland School of Medicine	Maryland Genomics, Institute for Genome Sciences, University of Maryland School of Medicine	Tallon et al	?
EPI_ISL_729936	Nigeria/KT-CV251/2020	2020-05-02	Human	Nigeria Centre for Disease Control (NCDC)	African Centre of Excellence for Genomics of Infectious Diseases (ACEGID), Redeemer's University, Ede, Osun State, Nigeria	Oluniyi P.E. et al	?
EPI_ISL_632324	mink/Netherlands/NB-EMC-65-2/2020	2020-10-14	Mink	Dutch COVID-19 response team	Erasmus Medical Center	OH consortium et al	?
EPI_ISL_1814022	USA/CA-SEARCH-15468/2021	2021-01-13	Human	EXCITE Lab	Andersen lab at Scripps Research	Nicole L Washington et al	?
EPI_ISL_2824121	Canada/QC-1nIRE-U11213919Q/2021	2021-01-12	Human	Laboratoire de santé publique du Québec	Laboratoire de santé publique du Québec	Sandrine Moreira et al	?
EPI_ISL_1030862	USA/FL-CDC-LC0010090/2021	2021-01-25	Human	Laboratory Corporation of America	Respiratory Viruses Branch, Division of Viral Diseases, Centers for Disease Control and Prevention	Peter W. Cook et al	?
EPI_ISL_3315645	Turkey/HSGM-GF13441/2021	2021-07-31	Human	Ministry of Health Turkey	Ministry of Health Turkey	Fatma Bayrakdar et al	?
EPI_ISL_1497600	Thailand/SamutSakhon_CFSM22/2021	2021-01	Human	Samutsakhon Provincial Public Health Office	National Institute of Health, Department of Medical Sciences, Ministry of Public Health, Thailand	Pilailuk Okada et al	?
EPI_ISL_1132314	USA/FL-BPHL-0539/2021	2021-02-05	Human	Florida Bureau of Public Health Laboratories	Florida Bureau of Public Health Laboratories	Sarah Schmedes et al	?
EPI_ISL_2896210	mink/USA/UT-20-023279-004/2020	2020-08-14	Mink	Utah Veterinary Diagnostic Laboratory	Diagnostic Virology Laboratory, National Veterinary Services Laboratories, USDA1920 Dayton Avenue, Ames, IA 50010, USA	Kerrie M. Franzen et al	?
EPI_ISL_4600416	USA/TN-SPHL-0728/2021	2021	Human	TN DOH Lab Services	TN DOH Lab Services	Karen Beasley-Maynard et al	?
EPI_ISL_523527	Netherlands/un-EMC-771/2020	2020	Human	Dutch COVID-19 response team	Erasmus Medical Center	Bas Oude Munnink et al	?
EPI_ISL_1810941	Belgium/UMONS-CV2088018360/2021	2021-04-16	Human	National Platform bis UMONS/Jolimont	National Platform bis UMONS/Jolimont	François Dufrasne et al	?
EPI_ISL_508639	Spain/CT-IBV-005590/2020	2020-03-17	Human	Departamento de Microbiología, CDB, Hospital Clínic, Barcelona	SeqCOVID-SPAIN consortium/IBV(CSIC)	Andrea Vergara et al	?
EPI_ISL_3032813	Turkey/HSGM-B17026/2021	2021-06-16	Human	Ministry of Health Turkey	Ministry of Health Turkey	Fatma Bayrakdar et al	?
EPI_ISL_804868	USA/DC-DFS-PHL-0076/2020	2020-05-16	Human	DC Public Health Lab/ Dept. of Forensic Sciences	DC Public Health Lab/ Dept. of Forensic Sciences	Scott Nguyen et al	?
EPI_ISL_456753	England/CAMB-1B3214/2020	2020-05-22	Human	Department of Pathology, University of Cambridge	COVID-19 Genomics UK (COG-UK) Consortium	Luke W Meredith et al	Preliminary analysis of SARS-CoV-2 importation & establishment of UK transmission lineages
EPI_ISL_1611194	USA/MO-CDC-LC0038036/2021	2021-03-28	Human	Laboratory Corporation of America	Centers for Disease Control and Prevention Division of Viral Diseases, Pathogen Discovery	Dakota Howard et al	?
EPI_ISL_4383956	USA/MN-CDC-IBX511653517158/2021	2021-04-05	Human	Infinity Biologix	Centers for Disease Control and Prevention Division of Viral Diseases, Pathogen Discovery	Dakota Howard et al	?
EPI_ISL_2984611	Turkey/HSGM-B16823/2021	2021-06-16	Human	Ministry of Health Turkey	Ministry of Health Turkey	Fatma Bayrakdar et al	?
EPI_ISL_1439356	Germany/NW-RKI-I-055775/2021	2021-03-20	Human	LabKom - MVZ Labor Bochum MLB GmbH	Robert Koch Institute	?	?
EPI_ISL_1087260	USA/MD-CDC-QDX21488582/2021	2021-01-26	Human	Quest Diagnostics Incorporated	Respiratory Viruses Branch, Division of Viral Diseases, Centers for Disease Control and Prevention	Peter W. Cook et al	?
EPI_ISL_754234	Belarus/VI-RII-MH11358S/2020	2020-10-22	Human	The Republican Research and Practical Center for Epidemiology and Microbiology (RRPCEM)	WHO National Influenza Centre Russian Federation	Elena Gasich et al	?
EPI_ISL_1362913	USA/MO-MSPHL-000371/2020	2020-12-16	Human	Missouri State Public Health Laboratory	Missouri State Public Health Laboratory	Matthew Sinn et al	?
EPI_ISL_1184669	USA/CA-CZB-24400/2020	2020-12-09	Human	Alameda County Public Health Lab	Chan-Zuckerberg Biohub	CZB Cliahub Consortium et al	?
EPI_ISL_1989505	Germany/BE-ChVir-LB-210219-4426/2021	2021-02-10	Human	Labor Berlin Charité Vivantes GmbH / Institut für Virologie	Charité Universitätsmedizin Berlin, Institut für Virologie/Labor Berlin	Peter Menzel et al	?
EPI_ISL_1489866	USA/MO-MSPHL-000553/2020	2020-05-06	Human	Missouri State Public Health Laboratory	Missouri State Public Health Laboratory	Matthew Sinn et al	?
EPI_ISL_507783	USA/MI-MDHHS-SC20997/2020	2020-06-04	Human	Michigan Department of Health and Human Services, Bureau of Laboratories	Michigan Department of Health and Human Services, Bureau of Laboratories	Blankenship HM et al	?
EPI_ISL_1400985	USA/NY-UB-00526/2021	2021-01-06	Human	Erie County Public Health (ECPHL)	University at Buffalo Genomics and Bioinformatics Core	Jonathan Bard et al	?
EPI_ISL_495519	SouthAfrica/KRISP-0343/2020	2020-06-18	Human	NHLS-IALCH	KRISP, KZN Research Innovation and Sequencing Platform	Giandhari J et al	?
EPI_ISL_1436003	Germany/NI-RKI-I-052618/2021	2021-03-19	Human	LabKom - Labor Hannover MVZ GmbH	Robert Koch Institute	?	?
EPI_ISL_464779	England/201160037/2020	2020-03-12	Human	Respiratory Virus Unit, Microbiology Services Colindale, Public Health England	Respiratory Virus Unit, Microbiology Services Colindale, Public Health England	PHE Covid Sequencing Team et al	?
EPI_ISL_7856038	USA/CA-CDPH-2000016107/2020	2020-12-16	Human	CDPH VBL	California Department of Public Health	Emily Smith on behalf of CDPH-COVIDNet et al	?
EPI_ISL_420293	tiger/USA/NY-040420/2020	2020-04-02	Panthera tigris jacksoni	Wildlife Conservation Society, Bronx Zoo	Diagnostic Virology Laboratory, United States Department of Agriculture, National Veterinary Services Laboratories	Patrick K. Mitchell et al	The risk of SARS-CoV-2 transmission to pets and other wild and domestic animals strongly mandates a one-health strategy to control the COVID-19 pandemic
EPI_ISL_5771965	USA/NE-MP_NCOV20-11751/2020	2020-05-05	Human	Nebraska Public Health Laboratory	NPHL COVID-19 Response Team	NPHL COVID-19 Response Team et al	?
EPI_ISL_5804775	deer/USA/IA-208107/2020	2020-11-24	Odocoileus virginianus	Department of Natural Resources, IA	Pennsylvania State Laboratory	Meera Surendran Nair et al	?
EPI_ISL_481538	Finland/12A22SVI/2020	2020-04-12	Human	Department of Virology and Immunology, University of Helsinki and Helsinki University Hospital, Huslab Finland	Department of Virology, Faculty of Medicine, University of Helsinki, Helsinki, Finland	Teemu Smura et al	?
EPI_ISL_1581584	USA/FL-CDC-STM-000043969/2021	2021-03-23	Human	Helix/Illumina	Centers for Disease Control and Prevention Division of Viral Diseases, Pathogen Discovery	Dakota Howard et al	?
EPI_ISL_2877316	France/IDF-IPP3129/2020	2020-03-20	Human	Hospital	National Reference Center for Viruses of Respiratory Infections, Institut Pasteur, Paris	Marion Barbet et al	?
EPI_ISL_728337	Germany/TH-IIMK-CaSe-16/2020	2020-12-06	Human	Jena University Hospital, Institute for Infectious Diseases and Infection Control	Institute of infectious medicine & hospital hygiene, CaSe-Group	Spott et al	?
EPI_ISL_1134126	USA/PA-CDC-STM-000012450/2021	2021-02-09	Human	Helix/Illumina	Respiratory Viruses Branch, Division of Viral Diseases, Centers for Disease Control and Prevention	Peter W. Cook et al	?
EPI_ISL_5155842	USA/NY-P7G1/2021	2021-03-24	Human	SUNY Upstate Medical University	505 Irving Avenue, Syracuse, NY 13210 - Frank Middleton Lab	Frank Middleton et al	?
EPI_ISL_660236	SouthAfrica/KRISP-K004538/2020	2020-10-18	Human	NHLS-IALCH	KRISP, KZN Research Innovation and Sequencing Platform	Giandhari J et al	?
EPI_ISL_2007591	Canada/Qc-HSJ-U0131118/2020	2020-12-13	Human	Laboratoire de santé publique du Québec	Laboratoire de santé publique du Québec	Sandrine Moreira et al	?
EPI_ISL_937250	USA/NY-NYCPHL-002788/2021	2021-01-24	Human	Department of Homeless Services	New York City Public Health Laboratory	Jade Wang et al	?
EPI_ISL_1226239	USA/CA-CDC-2-3926160/2021	2021-02-01	Human	"CDPH, Viral and Rickettsial Disease Laboratory"	Genomics and Discovery, Respiratory Viruses Branch, Division of Viral Diseases, Centers for Disease Control and Prevention	Krista Queen et al	?
EPI_ISL_1463933	Germany/HH-HPI-p4212/2021	2021-02	Human	Labor Dr. Fenner und Kollegen	Heinrich Pette Institute, Leibniz Institute for Experimental Virology	Alexis Robitaille et al	?
EPI_ISL_8526577	Senegal/196967/2021	2021-07-14	Human	Institut Pasteur de Dakar	Institut Pasteur de Dakar	Diallo Amadou et al	?
EPI_ISL_2556118	USA/OH-ODH-SC0155584/2020	2020	Human	Ohio Department of Health Laboratory	Ohio Department of Health Laboratory	Holmes et al	?
EPI_ISL_594066	USA/UT-UPHL-201011705/2020	2020-05-29	Human	Utah Public Health Laboratory	Utah Public Health Laboratory	Erin Young et al	?
EPI_ISL_1526252	France/ARA-HCL021056200101/2021	2021-03-25	Human	CNR Virus des Infections Respiratoires - France SUD	CNR Virus des Infections Respiratoires - France SUD	Antonin Bal et al	?
EPI_ISL_1093614	USA/CA-UCSF-JD570/2021	2021-01-25	Human	DeRisi Lab, University of California, San Francisco	DeRisi Lab, University of California, San Francisco	Sabrina Mann et al	?
EPI_ISL_2454057	France/PAC-IHU-8691_Illu1/2020	2020-03-23	Human	MEPHI, Aix Marseille University	MEPHI, Aix Marseille University	Anthony LEVASSEUR et al	?
EPI_ISL_540581	England/EXET-137CFC/2020	2020	Human	University of Exeter	COVID-19 Genomics UK (COG-UK) Consortium	Ben Temperton et al	?
EPI_ISL_590748	USA/MI-UM-MH27455/2020	2020-03-11	Human	University of Michigan Clinical Microbiology Laboratory	Lauring Lab, University of Michigan, Department of Microbiology and Immunology	Valesano et al	?
EPI_ISL_428250	USA/CT-Yale-011/2020	2020-03-11	Human	Yale Clinical Virology Laboratory	Grubaugh Lab - Yale School of Public Health	Joseph Fauver et al	?
EPI_ISL_522256	USA/UT-02584/2020	2020-04-25	Human	Utah Public Health Laboratory	Utah Public Health Laboratory	Erin Young et al	?
EPI_ISL_2244007	USA/NJ-CDC-ASC210003802/2021	2021-03-08	Human	Aegis Sciences Corporation	Centers for Disease Control and Prevention Division of Viral Diseases, Pathogen Discovery	Dakota Howard et al	?
EPI_ISL_2164317	Canada/ABPHL-04520/2021	2021-01-14	Human	Alberta Precision Labs (APL)	Public Health Agency of Canada (PHAC) National Microbiology Laboratory	Buss et al	?
EPI_ISL_5804754	deer/USA/IA-206978/2020	2020-12-28	Odocoileus virginianus	Department of Natural Resources, IA	Pennsylvania State Laboratory	Meera Surendran Nair et al	?
EPI_ISL_5629692	USA/AZ-ASU19150/2021	2021-01-19	Human	Arizona State University	Arizona State University	Ajeet Bains et al	?
EPI_ISL_8327044	USA/AZ-TG973865/2020	2020-09-04	Human	Arizona Department of Health Services	TGen North	"Jolene Bowers et al	?
EPI_ISL_553074	England/MILK-97149C/2020	2020-08-18	Human	Lighthouse Lab in Milton Keynes	Wellcome Sanger Institute for the COVID-19 Genomics UK (COG-UK) consortium	The Lighthouse Lab in Milton Keynes et al	?
EPI_ISL_6639379	tiger/USA/MO-21-033928-005/2021	2021-11-04	Panthera tigris	Veterinary Medical Diagnostic Laboratory	Diagnostic Virology Laboratory, National Veterinary Services Laboratories, USDA1920 Dayton Avenue, Ames, IA 50010, USA	Kerrie M. Franzen et al	?
EPI_ISL_1253321	USA/PA-CDC-QDX22358350/2021	2021-02-24	Human	Quest Diagnostics Incorporated	Centers for Disease Control and Prevention Division of Viral Diseases, Pathogen Discovery	Peter W. Cook et al	?
EPI_ISL_710294	USA/CO-CDPHE-2009170196/2020	2020-09-16	Human	Colorado Department of Public Health and Environment	Colorado Department of Puplic Health and Environment	Laura Bankers et al	?
EPI_ISL_2658824	Croatia/4100/2021	2021-04-23	Human	Institute of Public Health Međimurje County	Croatian Institute of Public Health	Irena Tabain et al	?
EPI_ISL_1030711	USA/KS-CDC-LC0008389/2021	2021-01-19	Human	Laboratory Corporation of America	Respiratory Viruses Branch, Division of Viral Diseases, Centers for Disease Control and Prevention	Peter W. Cook et al	?
EPI_ISL_541371	Brazil/SC-FIOCRUZ-771/2020	2020-03-13	Human	Laboratório Central de Saúde Pública do Estado de Santa Catarina (LACEN-SC)	Laboratory of Respiratory Viruses and Measles, Oswaldo Cruz Institute, FIOCRUZ	Paola Resende et al	?
EPI_ISL_1803077	USA/MN-CDC-IBX440503948400/2021	2021-04-08	Human	Infinity Biologix	Centers for Disease Control and Prevention Division of Viral Diseases, Pathogen Discovery	Dakota Howard et al	?
EPI_ISL_2991272	USA/FL-Path-Saliva-830/2021	2021-02	Human	University of Florida Health Pathology Laboratories	Salemi Lab, University of Florida	Magalis BR et al	?
EPI_ISL_2931129	USA/TN-CDC-4183852-001/2021	2021-03-03	Human	Vanderbilt University Medical Center	Genomics and Discovery, Respiratory Viruses Branch, Division of Viral Diseases, Centers for Disease Control and Prevention	Yan Li et al	?
EPI_ISL_884044	USA/NY-Wadsworth-21009503-01/2021	2021-01-13	Human	ALBANY MEDICAL CENTER HOSPITAL CLINICAL LABORATORIES	Wadsworth Center, New York State Department of Health	Kirsten St. George et al	?
EPI_ISL_1336083	Italy/ABR-IZSGC-161257/2021	2021-03-16	Human	SIESP DIPARTIMENTO DI PREVENZIONE TERAMO	Istituto Zooprofilattico Sperimentale dell’Abruzzo e Molise “G. Caporale”	Lorusso A et al	?
EPI_ISL_2555533	USA/OH-ODH-SC020900RT/2020	2020-03-09	Human	Ohio Department of Health Laboratory	Ohio Department of Health Laboratory	Holmes et al	?
EPI_ISL_4962167	USA/MA-CDC-STM-000029524/2021	2021-03-04	Human	Helix/Illumina	Centers for Disease Control and Prevention Division of Viral Diseases, Pathogen Discovery	Dakota Howard et al	?
EPI_ISL_2889858	USA/CA-CDPH-3000025313/2021	2021-02-08	Human	CDPH VBL	California Department of Public Health	CDPH-COVIDNet et al	?
EPI_ISL_2678230	USA/UT-UPHL-2105275840/2020	2020-04-21	Human	Utah Public Health Laboratory	Utah Public Health Laboratory	Erin L. Young et al	?
EPI_ISL_4739548	Sudan/N6785/2020	2020	Human	National Public Health Laboratory (NPHL)	National Institute for Communicable Diseases of the National Health Laboratory Service	Elham Rizgalla et al	?
EPI_ISL_683069	mink/Denmark/mDK-218/2020	2020-11-02	Mink	Department of Virus and Microbiological Special Diagnostics, Statens Serum Institut, Copenhagen, Denmark	Albertsen Lab, Department of Chemistry and Bioscience, Aalborg University, Denmark	Danish Covid-19 Genome Consortium et al	?
EPI_ISL_3319068	USA/CA-CDPH-2000026543/2021	2021-01-15	Human	CDPH VBL	California Department of Public Health	Emily Smith on behalf of CDPH-COVIDNet et al	?
EPI_ISL_523018	mink/Netherlands/NB-EMC-14-25/2020	2020-06-14	Mink	Dutch COVID-19 response team	Erasmus Medical Center	OH consortium et al	?
EPI_ISL_3098631	USA/MD-HP07381-PIDHBXWEKP/2020	2020-07-14	Human	Johns Hopkins Hospital Department of Pathology	Johns Hopkins Hospital Department of Pathology	C. Paul Morris et al	?
EPI_ISL_905935	USA/OR-OHSU-9196/2021	2021-01-05	Human	OHSU Lab Services Molecular Microbiology Lab	Oregon SARS-CoV-2 Genome Sequencing Center	Brendan L. O'Connell et al	?
EPI_ISL_455358	USA/GA-EHC-136H/2020	2020-04-05	Human	Emory Molecular Diagnostics Laboratory, Emory Healthcare	Piantadosi Lab, Emory Department of Pathology	Ahmed Babiker et al	?
EPI_ISL_7577603	USA/CA-CDPH-2000013586/2020	2020-12-16	Human	CDPH VBL	California Department of Public Health	Emily Smith on behalf of CDPH-COVIDNet et al	?
EPI_ISL_1909696	USA/AZ-TG831970/2020	2020-10-09	Human	Sonora Quest Laboratories	TGen North	"Jolene Bowers et al	?
EPI_ISL_4977898	Denmark/DCGC-179662/2021	2021-10-04	Human	Department of Bacteria, Parasites and Fungi, Statens Serum Institut, Copenhagen, Denmark	Statens Serum Institut Bioinformatics and Microbial Genomics	Danish Covid-19 Genome Consortium et al	?
EPI_ISL_1031899	USA/NC-CDC-LC0010963/2021	2021-01-27	Human	Laboratory Corporation of America	Respiratory Viruses Branch, Division of Viral Diseases, Centers for Disease Control and Prevention	Peter W. Cook et al	?
EPI_ISL_2860578	Netherlands/ZH-EMC-2930/2021	2021-05-12	Human	Dutch COVID-19 response team	Erasmus Medical Center	Bas Oude Munnink et al	?
EPI_ISL_901839	Japan/PG-9126/2020	2020-09-21	Human	Pathogen Genomics Center, National Institute of Infectious Diseases	Pathogen Genomics Center, National Institute of Infectious Diseases	Tsuyoshi Sekizuka et al	?
EPI_ISL_2790848	France/IDF-IPP5569/2020	2020-04-09	Human	Hospital	National Reference Center for Viruses of Respiratory Infections, Institut Pasteur, Paris	Marion Barbet et al	?
EPI_ISL_481527	Finland/10A54S10/2020	2020-04-10	Human	Department of Virology and Immunology, University of Helsinki and Helsinki University Hospital, Huslab Finland	Department of Virology, Faculty of Medicine, University of Helsinki, Helsinki, Finland	Teemu Smura et al	?
EPI_ISL_1049944	USA/FL-BPHL-0346/2021	2021-01-26	Human	Florida Bureau of Public Health Laboratories	Florida Bureau of Public Health Laboratories	Sarah Schmedes et al	?
EPI_ISL_683092	mink/Denmark/mDK-105/2020	2020-08-26	Mink	Department of Virus and Microbiological Special Diagnostics, Statens Serum Institut, Copenhagen, Denmark	Albertsen Lab, Department of Chemistry and Bioscience, Aalborg University, Denmark	Danish Covid-19 Genome Consortium et al	?
EPI_ISL_849921	USA/UT-UPHL-2101823184/2021	2021-01-07	Human	Utah Public Health Laboratory	Utah Public Health Laboratory	Erin L. Young et al	?
EPI_ISL_640097	SouthAfrica/NHLS-UCT-GP-5021/2020	2020-04-15	Human	Vanguard CHC wc VGC	NHLS/UCT	Arash Iranzadeh et al	?
EPI_ISL_1235529	USA/CA-CZB-24798/2020	2020-12-18	Human	Alameda County Public Health Lab	Chan-Zuckerberg Biohub	CZB Cliahub Consortium et al	?
EPI_ISL_1234262	USA/CO-CDPHE-2100529372/2021	2021-03-02	Human	Colorado Department of Public Health and Environment	Colorado Department of Public Health and Environment	Laura Bankers et al	?
EPI_ISL_739016	USA/CA-CZB-14227/2020	2020-11-13	Human	Orange County Public Health Lab	Chan-Zuckerberg Biohub	CZB Cliahub Consortium et al	?
EPI_ISL_500432	Spain/RI-IBV-006001/2020	2020-03-25	Human	Centro de Investigación Biomédica de La Rioja - Hospital San Pedro Logroño	SeqCOVID-SPAIN consortium/IBV(CSIC)	María de Toro et al	?
EPI_ISL_5765783	Peru/TAC-INS-7981/2021	2021-09-23	Human	Laboratorio de Referencia Nacional de Virus Respiratorios. Centro Nacional de Salud Publica. Instituto Nacional de Salud Peru.	Laboratorio de Referencia Nacional de Virus Respiratorios. Centro Nacional de Salud Publica. Instituto Nacional de Salud Peru.	Carlos Padilla Rojas et al	?
EPI_ISL_3671813	USA/CA-CDPH-2000020656/2021	2021-01-03	Human	CDPH VBL	California Department of Public Health	Emily Smith on behalf of CDPH-COVIDNet et al	?
EPI_ISL_904335	mink/Netherlands/NB-EMC-52-17/2020	2020	Mink	Dutch COVID-19 response team	Erasmus Medical Center	Bas Oude Munnink et al	?
EPI_ISL_1443757	USA/KS-KHEL-0768/2020	2020-10-19	Human	Kansas Health and Environmental Lab	Kansas Health and Environmental Lab	Mike Grose et al	?
EPI_ISL_641441	mink/Denmark/mDK-48/2020	2020-10-01	Mink	Department of Virus and Microbiological Special Diagnostics, Statens Serum Institut, Copenhagen, Denmark	Albertsen lab, Department of Chemistry and Bioscience, Aalborg University, Denmark	Thomas Bruun Rasmussen et al	?
EPI_ISL_523025	mink/Netherlands/NB-EMC-15-3/2020	2020-06-21	Mink	Dutch COVID-19 response team	Erasmus Medical Center	OH consortium et al	?
EPI_ISL_641483	mink/Denmark/mDK-91/2020	2020-09-14	Mink	Department of Virus and Microbiological Special Diagnostics, Statens Serum Institut, Copenhagen, Denmark	Albertsen lab, Department of Chemistry and Bioscience, Aalborg University, Denmark	Thomas Bruun Rasmussen et al	?
EPI_ISL_7858747	USA/CA-CDPH-2000016447/2020	2020-12-16	Human	CDPH VBL	California Department of Public Health	Emily Smith on behalf of CDPH-COVIDNet et al	?
EPI_ISL_1170338	Canada/ON-PHL-20-80209/2020	2020-03	Human	Public Health Ontario Laboratory	Public Health Ontario Laboratory	Vanessa G Allen et al	?
EPI_ISL_2000511	USA/FL-CDC-ASC210070904/2021	2021-04-14	Human	Aegis Sciences Corporation	Centers for Disease Control and Prevention Division of Viral Diseases, Pathogen Discovery	Dakota Howard et al	?
EPI_ISL_649899	England/204742183/2020	2020	Human	Respiratory Virus Unit, Microbiology Services Colindale, Public Health England	COVID-19 Genomics UK (COG-UK) Consortium	PHE Covid Sequencing Team et al	?
EPI_ISL_2433921	SouthAfrica/NICD-LR00428/2020	2020	Human	LANCET, LABORATORIES	National Institute for Communicable Diseases of the National Health Laboratory Service	Amoako DG et al	?
EPI_ISL_2312820	USA/OH-21AM-028CO04388/2021	2021-01-28	Human	The Ohio State University Applied Microbiology Services Laboratory	The Ohio State University Applied Microbiology Services Laboratory	Seth A. Faith PhD et al	?
EPI_ISL_3050761	mink/Denmark/mDK-832/2020	2020-08-24	Mink	Department of Virus and Microbiological Special Diagnostics, Statens Serum Institut, Copenhagen, Denmark	Albertsen lab, Department of Chemistry and Bioscience, Aalborg University, Denmark	Danish Covid-19 Genome Consortia et al	?
EPI_ISL_983469	USA/NY-Wadsworth-21016156-01/2021	2021-01-27	Human	URMC LABS	Wadsworth Center, New York State Department of Health	Kirsten St. George et al	?
EPI_ISL_542678	USA/TX-HMH-1371/2020	2020-05-02	Human	Houston Methodist Hospital	Houston Methodist Hospital	S. Wesley Long et al	?
EPI_ISL_955527	USA/CA-CZB-17356/2020	2020-11-30	Human	Humboldt County Public Health Laboratory	Chan-Zuckerberg Biohub	CZB Cliahub Consortium et al	?
EPI_ISL_440738	England/BRIS-122BAC/2020	2020-04-03	Human	PHE South West Regional Laboratory, National Infection Service	Wellcome Sanger Institute for the COVID-19 Genomics UK (COG-UK) consortium	Stephanie Hutchings et al	Preliminary analysis of SARS-CoV-2 importation & establishment of UK transmission lineages
EPI_ISL_4389471	USA/MN-CDC-IBX059528567423/2021	2021-04-03	Human	Infinity Biologix	Centers for Disease Control and Prevention Division of Viral Diseases, Pathogen Discovery	Dakota Howard et al	?
EPI_ISL_873040	cat/Russia/LEN-RII-22390S/2021	2021-01-08	Felis catus	WHO National Influenza Centre Russian Federation	WHO National Influenza Centre Russian Federation	Andrey Komissarov et al	?
EPI_ISL_2204563	USA/TX-HMH-MCoV-35936/2020	2020-12-15	Human	Houston Methodist Hospital	Houston Methodist Hospital	Randall J. Olsen et al	?
EPI_ISL_467619	USA/NM-UNM-00038/2020	2020-03-18	Human	New Mexico Department of Health Scientific Laboratory Division	Center for Global Health, University of New Mexico Health Sciences Center	Daryl Domman et al	?
EPI_ISL_5442974	USA/CA-CDPH-2000016498/2020	2020-12-16	Human	CDPH VBL	California Department of Public Health	Emily Smith on behalf of CDPH-COVIDNet et al	?
EPI_ISL_6581888	USA/CO-CDPHE-2100271739/2021	2021-01-05	Human	Colorado Department of Public Health and Environment	Colorado Department of Public Health and Environment	Laura Bankers et al	?
EPI_ISL_622956	SouthAfrica/L00193/2020	2020	Human	Lancet Laboratories	National Institute for Communicable Diseases of the National Health Laboratory Service	Allam M et al	?
EPI_ISL_1513839	USA/MN-CDC-LC0032082/2021	2021-03-15	Human	Laboratory Corporation of America	Centers for Disease Control and Prevention Division of Viral Diseases, Pathogen Discovery	Dakota Howard et al	?
EPI_ISL_471470	pangolin/Guangdong/SM79-9/2019	2019	Manis javanica	South China Agricultural University	South China Agricultural University	Yongyi Shen et al	?
EPI_ISL_4962576	USA/FL-CDC-STM-000013703/2021	2021-02-13	Human	Helix/Illumina	Centers for Disease Control and Prevention Division of Viral Diseases, Pathogen Discovery	Dakota Howard et al	?
EPI_ISL_4878319	deer/USA/OH-OSU-0340/2021	2021-02-25	Odocoileus virginianus	The Ohio State University Infectious Diseases Institute	USDA National Veterinary Services Laboratory	Andrew S. Bowman et al	?
EPI_ISL_979775	USA/CA-CZB-19181/2020	2020-12-08	Human	Humboldt County Public Health Laboratory	Chan-Zuckerberg Biohub	CZB Cliahub Consortium et al	?
EPI_ISL_2650631	Italy/PIE-15840900/2021	2021-04-20	Human	A.S.L. TORINO 3 - OSPEDALE DEGLI INFERMI - LABORATORIO ANALISI UNIFICATO RIVOLI-PINEROLO (SEDE RIVOLI) -	Fondazione del Piemonte per l'Oncologia IRCCS	Antonino Sottile et al	?
EPI_ISL_6863316	Mexico/NLE_IBT_IMSS_4155/2021	2021-11-01	Human	Centro de Investigación Biomédica del Noreste (CIBIN)	Instituto de Biotecnología de la UNAM	Consorcio Mexicano de Vigilancia Genómica (CoViGen-Mex). Authors (in alphabetical order): Julio Elias Alvarado-Yaah et al	?
EPI_ISL_983371	USA/UT-UPHL-2102293169/2021	2021-01-27	Human	Utah Public Health Laboratory	Utah Public Health Laboratory	Erin L. Young et al	?
EPI_ISL_509023	Poland/H_348r/2020	2020-06	Human	genXone SA, Molecular Diagnostics Laboratory / NZOZ	genXone SA, Research & Development Laboratory	Maciej Sykulski et al	?
EPI_ISL_2616735	USA/WY-WYPHL-20119711/2020	2020-11-04	Human	Wyoming Public Health Laboratory	Wyoming Public Health Laboratory	Jim Mildenberger et al	?
EPI_ISL_4132626	India/UN-IGIB-505600418041/2021	2021	Human	INSACOG Surveillance	INSACOG at CSIR Institute of Genomics and Integrative Biology	INSACOG et al	?
EPI_ISL_441566	England/CAMB-7D833/2020	2020-04-07	Human	Department of Pathology, University of Cambridge	Wellcome Sanger Institute for the COVID-19 Genomics UK (COG-UK) consortium	Luke W Meredith et al	Preliminary analysis of SARS-CoV-2 importation & establishment of UK transmission lineages
EPI_ISL_7456430	SouthAfrica/NICD-N21371/2021	2021-10-18	Human	Tambo Memorial Laboratory	National Institute for Communicable Diseases of the National Health Laboratory Service	Amoako DG et al	?
EPI_ISL_616654	Denmark/DCGC-2828/2020	2020-08-24	Human	Department of Virus and Microbiological Special Diagnostics, Statens Serum Institut, Denmark	Albertsen lab, Department of Chemistry and Bioscience, Aalborg University, Denmark	Danish Covid-19 Genome Consortia et al	?
EPI_ISL_437360	USA/MN-MDH-115/2020	2020-03-21	Human	Minnesota Department of Health, Public Health Laboratory	Minnesota Department of Health, Public Health Laboratory	Matt Plumb et al	?
EPI_ISL_626211	Germany/NW-HHU-212/2020	2020-04-14	Human	Institute for Virology, University Hospital Essen	Center of Medical Microbiology, Virology, and Hospital Hygiene, University of Duesseldorf	Olympia E. Anastasiou et al	?
EPI_ISL_1097303	Turkey/HSGM-D162/2021	2021-02-11	Human	Ministry of Health Turkey	Ministry of Health Turkey	Fatma Bayrakdar et al	?
EPI_ISL_3018941	Switzerland/TI-EOC-902_26037114/2021	2021-07-10	Human	Laboratorio di Microbiologia	Laboratorio di Microbiologia	Martinetti Lucchini Gladys et al	?
EPI_ISL_2390805	Canada/QC-1nIEOQ-7051625288/2021	2021-01-24	Human	Laboratoire de santé publique du Québec	Laboratoire de santé publique du Québec	Sandrine Moreira et al	?
EPI_ISL_2102031	Turkey/HSGM-7884/2021	2021-03-09	Human	Ministry of Health Turkey	Ministry of Health Turkey	Fatma Bayrakdar et al	?
EPI_ISL_635721	USA/CA-ALSR-2875/2020	2020-08-04	Human	San Diego County Public Health Laboratory	Andersen lab at Scripps Research	SEARCH Alliance San Diego with Tracy Basler et al	?
EPI_ISL_1443769	USA/KS-KHEL-0780/2020	2020-10-19	Human	Kansas Health and Environmental Lab	Kansas Health and Environmental Lab	Mike Grose et al	?
EPI_ISL_1086640	USA/PA-CDC-QDX21606267/2021	2021-01-31	Human	Quest Diagnostics Incorporated	Respiratory Viruses Branch, Division of Viral Diseases, Centers for Disease Control and Prevention	Peter W. Cook et al	?
EPI_ISL_5084622	USA/TX-HMH-MCoV-45753/2020	2020-07-31	Human	Houston Methodist Hospital	Houston Methodist Hospital	Randall J. Olsen et al	?
EPI_ISL_1812891	USA/CA-SEARCH-16796/2021	2021-02-08	Human	EXCITE Lab	Andersen lab at Scripps Research	Nicole L Washington et al	?
EPI_ISL_1443180	lion/Spain/CT-ZooBarcelona-CR-158-10-IrsiCaixaP002TH1H3/2020	2020-11-10	Panthera leo	Zoo Barcelona | IRTA-CReSA	IrsiCaixa	J.Rodon et al	?
EPI_ISL_677285	USA/CO-CDPHE-2009051621/2020	2020-09-03	Human	Colorado Department of Public Health and Environment	Colorado Department of Puplic Health and Environment	Laura Bankers et al	?
EPI_ISL_710044	USA/TX-DSHS-1667/2020	2020-06-24	Human	Texas Department of State Health Services	Texas Department of State Health Services	Anita Pokharel et al	?
EPI_ISL_1014944	mink/USA/WI-CDC-3892848-001/2020	2020-10-15	Mink	Wisconsin Department of Agriculture, Trade, and Consumer Protection	Pathogen Discovery, Respiratory Viruses Branch, Division of Viral Diseases, Centers for Disease Control and Prevention	Jing Zhang et al	?
EPI_ISL_5443404	USA/CA-CDPH-2000014383/2020	2020-12-14	Human	CDPH VBL	California Department of Public Health	Emily Smith on behalf of CDPH-COVIDNet et al	?
EPI_ISL_555707	England/ALDP-944799/2020	2020-06-07	Human	Lighthouse Lab in Alderley Park	Wellcome Sanger Institute for the COVID-19 Genomics UK (COG-UK) consortium	The Lighthouse Lab in Alderley Park et al	?
EPI_ISL_2891169	USA/CA-CDPH-3000028861/2021	2021-03-04	Human	CDPH VBL	California Department of Public Health	CDPH-COVIDNet et al	?
EPI_ISL_2157362	Haiti/34019/2020	2020-11-10	Human	Laboratoire National de Santé Publique – LNSP (HAITI - LNSP)	Laboratory of Respiratory Viruses and Measles, Oswaldo Cruz Institute, FIOCRUZ	Paola Resende et al	?
EPI_ISL_6331732	France/PAC-IHU-37771-Nova1M/2021	2021-10	Human	MEPHI, Aix Marseille University	MEPHI, Aix Marseille University	Anthony LEVASSEUR et al	?
EPI_ISL_468075	Bangladesh/CHRF-0007/2020	2020-05-14	Human	Child Health Research Foundation	Child Health Research Foundation	Senjuti Saha et al	?
EPI_ISL_5142885	UnitedArabEmirates/BTC-4568/2021	2021-01-09	Human	BTC, Khalifa University	BTC, Khalifa University	Habiba Al Safar et al	?
EPI_ISL_1073816	USA/KS-KHEL-0232/2020	2020-11-03	Human	Kansas Health and Environmental Lab	Kansas Health and Environmental Lab	Mike Grose et al	?
EPI_ISL_1909488	USA/AZ-TG832219/2020	2020-10-23	Human	Sonora Quest Laboratories	TGen North	"Jolene Bowers et al	?
EPI_ISL_883001	USA/MD-MDH-0650/2021	2021-01-12	Human	Maryland Public Health Laboratory	Maryland Public Health Laboratory	Maryland Department of Health Laboratories Administration et al	?
EPI_ISL_3689706	India/AP-CCMB-CIA7217/2021	2021-06-28	Human	AP SSO	CSIR-Centre for Cellular and Molecular Biology - INSACOG	B Himasri et al	?
EPI_ISL_6366497	USA/FL-BPHL-13603/2021	2021-01-22	Human	Florida Bureau of Public Health Laboratories	Florida Bureau of Public Health Laboratories	Sarah Schmedes et al	?
EPI_ISL_739250	USA/CA-CZB-14859/2020	2020-11-23	Human	Humboldt County Public Health Laboratory	Chan-Zuckerberg Biohub	CZB Cliahub Consortium et al	?
EPI_ISL_1228020	USA/NY-Wadsworth-21025051-01/2021	2021-02-22	Human	SUNY UPSTATE MEDICAL UNIVERSITY	Wadsworth Center, New York State Department of Health	Kirsten St. George et al	?
EPI_ISL_538157	Spain/AN-IBV-98001788/2020	2020-04-04	Human	Servicio de Microbiología y Parasitología clínica. UCEIMP. Hospital Universitario Virgen del Rocío/IBIS/CSIC/US	SeqCOVID-SPAIN consortium/IBV(CSIC)	Guillermo Martín Gutiérrez et al	?
EPI_ISL_3032800	Turkey/HSGM-B16961/2021	2021-06-15	Human	Ministry of Health Turkey	Ministry of Health Turkey	Fatma Bayrakdar et al	?
EPI_ISL_469575	England/BRIS-127ECC/2020	2020-04-16	Human	PHE South West Regional Laboratory, National Infection Service	Wellcome Sanger Institute for the COVID-19 Genomics UK (COG-UK) consortium	Stephanie Hutchings et al	?
EPI_ISL_925335	mink/USA/MI-CDC-3886720-001/2020	2020-10-14	Mink	Michigan Department of Agriculture and Rural Development	Pathogen Discovery, Respiratory Viruses Branch, Division of Viral Diseases, Centers for Disease Control and Prevention	Yan Li et al	?
EPI_ISL_631589	USA/NY-NYCPHL-000096/2020	2020-03-23	Human	Flushing Hospital Medical Center	New York City Public Health Laboratory	Jade Wang et al	?
EPI_ISL_1075916	USA/TX-HMH-MCoV-21470/2021	2021-01-07	Human	Houston Methodist Hospital	Houston Methodist Hospital	S. Wesley Long et al	?
EPI_ISL_654747	USA/TX-DSHS-1234/2020	2020-04-30	Human	Texas Department of State Health Services	Texas Department of State Health Services	Rashmi Tuladhar et al	?
EPI_ISL_2715728	USA/NY-PRL-2021_0623_52N06/2021	2021-01-29	Human	Pandemic Response Lab - NYC	Pandemic Response Lab, R&D	Henry Lee et al	?
EPI_ISL_5923110	Italy/CAM-TIGEM-IZSM-COLLI-20679/2021	2021-10-06	Human	Lab. Microbiologia e Virologia Cotugno A.O. dei Colli	TIGEM	Antonio Grimaldi Patrizia Annunziata Francesco Panariello Claudia Tiberio Teresa Giuliano Valentina Bouche Chiara Colantuono Lucio Di Filippo Anna Manfredi Marcello Salvi Antonio Limone Luigi Atripaldi Andrea Ballabio Davide Cacchiarelli et al	?
EPI_ISL_2984599	Turkey/HSGM-B16797/2021	2021-06-16	Human	Ministry of Health Turkey	Ministry of Health Turkey	Fatma Bayrakdar et al	?
EPI_ISL_1201091	India/KL-ICMR-3580/2020	2020-03	Human	Indian Council of Medical Research-National Institute of Virology, Kerala Unit	Indian Council of Medical Research-National Institute of Virology, Microbial Containment Complex	Pragya D. Yadav et al	?
EPI_ISL_3333729	USA/MT-UMGC-00185/2020	2020-10-23	Human	University of Montana Genomics Core (UMGC)	University of Montana Genomics Core (UMGC)	William Conner et al	?
EPI_ISL_722414	mink/Netherlands/NB-EMC-67-1/2020	2020-10-21	Mink	Dutch COVID-19 response team	Erasmus Medical Center	OH consortium et al	?
EPI_ISL_925345	mink/USA/MI-CDC-3886602-001/2020	2020-10-14	Mink	Michigan Department of Agriculture and Rural Development	Pathogen Discovery, Respiratory Viruses Branch, Division of Viral Diseases, Centers for Disease Control and Prevention	Yan Li et al	?
EPI_ISL_8809983	SaintKittsandNevis/115410/2022	2022-01-04	Human	J.N. France General Hospital	CARPHA	Risha Singh on behalf of CARPHA et al	?
EPI_ISL_1163397	USA/VA-CDC-LC0015593/2021	2021-02-10	Human	Laboratory Corporation of America	Respiratory Viruses Branch, Division of Viral Diseases, Centers for Disease Control and Prevention	Peter W. Cook et al	?
EPI_ISL_500460	Brazil/PE-FIOCRUZ-IAM08/2020	2020-04-07	Human	Laboratório Central de Saúde Pública do Estado de Pernambuco (LACEN-PE)	WallauLab, Aggeu Magalhaes Institute	Marcelo Henrique Santos Paiva et al	?
EPI_ISL_942298	USA/WI-WSLH-202082/2020	2020-12-14	Human	Wisconsin State Laboratory of Hygiene Communicable Disease Division	Wisconsin State Laboratory of Hygiene Communicable Disease Division	Kelsey R. Florek et al	?
EPI_ISL_577767	mink/Netherlands/NB-EMC-33-5/2020	2020-08-17	Mink	Dutch COVID-19 response team	Erasmus Medical Center	OH consortium et al	?
EPI_ISL_6425282	deer/USA/IA-204669/2020	2020-12-09	Odocoileus virginianus	Department of Natural Resources, IA	Pennsylvania State Laboratory	Meera Surendran Nair et al	?
EPI_ISL_571600	USA/IL-QDX-831/2020	2020-03-14	Human	Quest Diagnostics	Quest Diagnostics	Rosenthal et al	?
EPI_ISL_1586050	Iceland/997/2020	2020-03-23	Human	The National University Hospital of Iceland	deCODE genetics	Daniel F Gudbjartsson et al	?
EPI_ISL_3315627	Turkey/HSGM-GF13423/2021	2021-07-30	Human	Ministry of Health Turkey	Ministry of Health Turkey	Fatma Bayrakdar et al	?
EPI_ISL_1322452	USA/KS-KHEL-0556/2020	2020-11-18	Human	Kansas Health and Environmental Lab	Kansas Health and Environmental Lab	Mike Grose et al	?
EPI_ISL_925348	mink/USA/MI-CDC-3886693-001/2020	2020-10-14	Mink	Michigan Department of Agriculture and Rural Development	Pathogen Discovery, Respiratory Viruses Branch, Division of Viral Diseases, Centers for Disease Control and Prevention	Yan Li et al	?
EPI_ISL_2896972	USA/WI-MCW-CA075/2020	2020-04-01	Human	Infectious Disease Core Research, Abbott Diagnostics Division	Infectious Disease Core Research, Abbott Diagnostics Division	Forberg et al	?
EPI_ISL_1500853	USA/AZ-TG794524/2020	2020-11-05	Human	Sonora Quest Laboratories	TGen North	"Jolene Bowers et al	?
EPI_ISL_983487	USA/NY-Wadsworth-21015715-01/2021	2021-01-25	Human	THE MARY IMOGENE BASSETT HOSPITAL	Wadsworth Center, New York State Department of Health	Kirsten St. George et al	?
EPI_ISL_1521263	Netherlands/NB-RIVM-22840/2021	2021-03-25	Human	Dutch COVID-19 response team	National Institute for Public Health and the Environment (RIVM)	Adam Meijer et al	?
EPI_ISL_864546	Germany/ST-MD120/2020	2020	Human	Institute of Medical Microbiology and Hospital Hygiene	Institute of Medical Microbiology and Hospital Hygiene	Prof. Dr. Achim Kaasch et al	?
EPI_ISL_8738952	Scotland/QEUH-319AAE5/2022	2022-01-10	Human	Lighthouse Lab in Glasgow	Wellcome Sanger Institute for the COVID-19 Genomics UK (COG-UK) Consortium	Harper VanSteenhouse et al	?
EPI_ISL_2312531	Greece/31300/2020	2020-11-01	Human	Greek Genome Center, Biomedical Research Foundation of the Academy of Athens (BRFAA)	Greek Genome Center, Biomedical Research Foundation of the Academy of Athens (BRFAA)	Emmanouil Athanasiadis et al	?
EPI_ISL_1340066	USA/PA-CDC-STM-000029067/2021	2021-03-06	Human	Helix/Illumina	Centers for Disease Control and Prevention Division of Viral Diseases, Pathogen Discovery	Peter W. Cook et al	?
EPI_ISL_5440485	USA/CO-CDPHE-2006301048/2020	2020-06-29	Human	Colorado Department of Public Health and Environment	Colorado Department of Public Health and Environment	Laura Bankers et al	?
EPI_ISL_667079	USA/OR-OHSU-0070/2020	2020-04-23	Human	OHSU Lab Services Molecular Microbiology Lab	Oregon SARS-CoV-2 Genome Sequencing Center	Brendan L. O'Connell et al	?
EPI_ISL_517409	England/LIVE-AA150/2020	2020-03-23	Human	Liverpool Clinical Laboratories	COVID-19 Genomics UK (COG-UK) Consortium	Sam Haldenby et al	?
EPI_ISL_1292297	USA/AZ-TG758941/2020	2020-10-22	Human	Sonora Quest Laboratories	TGen North	"Jolene Bowers et al	?
EPI_ISL_2234187	USA/CA-CDPH617/2020	2020-12-20	Human	California Department of Public Health	California Department of Public Health	CDPH IDLB COVIDNet et al	?
EPI_ISL_1655918	France/BRE-IPP07124/2021	2021-03-20	Human	Hospital	National Reference Center for Viruses of Respiratory Infections, Institut Pasteur, Paris	Marion Barbet et al	?
EPI_ISL_738929	USA/CA-CZB-14847/2020	2020-11-20	Human	Humboldt County Public Health Laboratory	Chan-Zuckerberg Biohub	CZB Cliahub Consortium et al	?
EPI_ISL_1014943	mink/USA/WI-CDC-3892918-001/2020	2020-10-15	Mink	Wisconsin Department of Agriculture, Trade, and Consumer Protection	Pathogen Discovery, Respiratory Viruses Branch, Division of Viral Diseases, Centers for Disease Control and Prevention	Jing Zhang et al	?
EPI_ISL_1649293	USA/NY-CDC-ASC210012262/2021	2021-03-18	Human	Aegis Sciences Corporation	Centers for Disease Control and Prevention Division of Viral Diseases, Pathogen Discovery	Dakota Howard et al	?
EPI_ISL_2504311	India/DL-NCDC-1109180/2021	2021-02-23	Human	National Centre for Disease Control (NCDC) Biotechnology Division, Delhi	NCDC Delhi, Biotechnology Division INSACOG	Priyanka Singh et al	?
EPI_ISL_420499	England/20132049202/2020	2020-03-21	Human	Respiratory Virus Unit, Microbiology Services Colindale, Public Health England	Respiratory Virus Unit, Microbiology Services Colindale, Public Health England	Monica Galiano et al	Preliminary analysis of SARS-CoV-2 importation & establishment of UK transmission lineages
EPI_ISL_5021522	Brazil/SP-IB_133183/2021	2021-09-13	Human	UBS SOLO SAGRADO	Instituto Butantan	Dimas Tadeu Covas et al	?
EPI_ISL_471235	USA/WI-WSLH-200070/2020	2020-03-16	Human	Wisconsin State Laboratory of Hygiene Communicable Disease Division	Wisconsin State Laboratory of Hygiene Communicable Disease Division	Kelsey R. Florek et al	?
EPI_ISL_5804747	deer/USA/IA-204473/2020	2020-12-05	Odocoileus virginianus	Department of Natural Resources, IA	Pennsylvania State Laboratory	Meera Surendran Nair et al	?
EPI_ISL_1921123	USA/CA-UCSC-385/2020	2020-11-16	Human	UCSC Genomics Institute	UCSC Genomics Institute	Mark Akeson et al	?
EPI_ISL_436605	USA/WI-UW-311/2020	2020-04-14	Human	University of Wisconsin-Madison AIDS Vaccine Research Laboratories	University of Wisconsin-Madison AIDS Vaccine Research Laboratories	Gage Moreno et al	?
EPI_ISL_699507	cat/USA/TX-TAMU-057/2020	2020-07-17	Felis catus	Diagnostic Virology Laboratory, USDA National Veterinary Services Laboratories	Diagnostic Virology Laboratory, USDA National Veterinary Services Laboratories	Hamer et al	?
EPI_ISL_553454	England/ALDP-954AAC/2020	2020-06-11	Human	Lighthouse Lab in Alderley Park	Wellcome Sanger Institute for the COVID-19 Genomics UK (COG-UK) consortium	The Lighthouse Lab in Alderley Park et al	?
EPI_ISL_2312896	USA/OH-21AM-036CO04370/2021	2021-02-05	Human	The Ohio State University Applied Microbiology Services Laboratory	The Ohio State University Applied Microbiology Services Laboratory	Seth A. Faith PhD et al	?
EPI_ISL_526977	Egypt/EGY-022/2020	2020-08-14	Human	Biological prevention, army	Biological prevention, army	Seadawy et al	?
EPI_ISL_2357997	Norway/Ahus-501/2021	2021-05-13	Human	Dept. of Microbiology and Infection Control, Akershus University Hospital HF	Dept. of Microbiology and Infection Control, Akershus University Hospital HF	Hege Vangstein Aamot et al	?
EPI_ISL_618593	Denmark/DCGC-7659/2020	2020-10-19	Human	Department of Virus and Microbiological Special Diagnostics, Statens Serum Institut, Denmark	Albertsen lab, Department of Chemistry and Bioscience, Aalborg University, Denmark	Danish Covid-19 Genome Consortia et al	?
EPI_ISL_2204570	USA/TX-HMH-MCoV-35938/2020	2020-12-14	Human	Houston Methodist Hospital	Houston Methodist Hospital	Randall J. Olsen et al	?
EPI_ISL_676692	USA/NY-Wadsworth-103460-01/2020	2020-05-15	Human	Wadsworth Center, New York State Department.of Health	Wadsworth Center, New York State Department.of Health	Kirsten St. George et al	?
EPI_ISL_538900	England/LEED-2AA3C1/2020	2020-03-30	Human	Leeds Teaching Hospitals NHS Trust and Public Health England, National Infection Service (Leeds laboratory)	Wellcome Sanger Institute for the COVID-19 Genomics UK (COG-UK) consortium	Louissa Macfarlane-Smith et al	?
EPI_ISL_1464988	USA/AZ-TG784860/2020	2020-11-03	Human	Sonora Quest Laboratories	TGen North	"Jolene Bowers et al	?
EPI_ISL_2782616	USA/CA-CDPH-2000016710/2021	2021-01-02	Human	CDPH VBL	California Department of Public Health	CDPH-COVIDNet et al	?
EPI_ISL_8525495	Senegal/2018/2020	2020-04-01	Human	Institut Pasteur de Dakar	Institut Pasteur de Dakar	Diallo Amadou et al	?
EPI_ISL_3215166	USA/OR-OSPHL01509/2020	2020-08-10	Human	Oregon State Public Health Laboratory	Oregon State Public Health Laboratory	Rafia Razzaque et al	?
EPI_ISL_2422751	USA/CA-SEARCH-101311/2021	2021-01-10	Human	San Diego County Public Health Laboratory	Andersen lab at Scripps Research	SEARCH Alliance San Diego with Ashleigh Murphy et al	?
EPI_ISL_1303792	USA/TX-HMH-MCoV-29234/2021	2021-01-27	Human	Houston Methodist Hospital	Houston Methodist Hospital	S. Wesley Long et al	?
EPI_ISL_683025	mink/Denmark/mDK-174/2020	2020-11-04	Mink	Department of Virus and Microbiological Special Diagnostics, Statens Serum Institut, Copenhagen, Denmark	Albertsen Lab, Department of Chemistry and Bioscience, Aalborg University, Denmark	Danish Covid-19 Genome Consortium et al	?
EPI_ISL_5061260	Colombia/TOL-UTP-VG-295/2021	2021-07	Human	Analicemos Laboratorio Clínico Especializado - Ibagué	Laboratorio de Biología Molecular y Biotecnología - Universidad Tecnológica de Pereira	Fredy A. Tabares-Villa et al	?
EPI_ISL_6211647	USA/CA-CDPH-1002005646/2021	2021-08-21	Human	CDPH VBL	California Department of Public Health	Emily Smith on behalf of CDPH-COVIDNet et al	?
EPI_ISL_557343	England/MILK-83B7B4/2020	2020-07-16	Human	Lighthouse Lab in Milton Keynes	Wellcome Sanger Institute for the COVID-19 Genomics UK (COG-UK) consortium	The Lighthouse Lab in Milton Keynes et al	?
EPI_ISL_7619338	Canada/QC-1nDJXQ-Q7211104/2021	2021-03-21	Human	Laboratoire de santé publique du Québec	Laboratoire de santé publique du Québec	Sandrine Moreira et al	?
EPI_ISL_631464	USA/WI-WSLH-200707/2020	2020-06-26	Human	Wisconsin State Laboratory of Hygiene Communicable Disease Division	Wisconsin State Laboratory of Hygiene Communicable Disease Division	Kelsey R. Florek et al	?
EPI_ISL_2919362	USA/AZ-TG955854/2020	2020-10-02	Human	TGen North	TGen North	"Jolene Bowers et al	?
EPI_ISL_3055145	France/PAC-IHU-16314-Nova1M/2021	2020-04-12	Human	MEPHI, Aix Marseille University	MEPHI, Aix Marseille University	Anthony LEVASSEUR et al	?
EPI_ISL_677257	USA/CO-CDPHE-2009051616/2020	2020-09-03	Human	Colorado Department of Public Health and Environment	Colorado Department of Puplic Health and Environment	Laura Bankers et al	?
EPI_ISL_2003793	USA/KS-KHEL-1431/2020	2020-08-06	Human	Kansas Health and Environmental Lab	Kansas Health and Environmental Lab	Mike Grose et al	?
EPI_ISL_5442516	USA/CA-CDPH-2000016513/2020	2020-12-16	Human	CDPH VBL	California Department of Public Health	Emily Smith on behalf of CDPH-COVIDNet et al	?
EPI_ISL_5804769	deer/USA/IA-208100/2020	2020-11-24	Odocoileus virginianus	Department of Natural Resources, IA	Pennsylvania State Laboratory	Meera Surendran Nair et al	?
EPI_ISL_849425	USA/WA-S3406/2020	2020-12-03	Human	Washington State Department of Health	Seattle Flu Study	Deborah A. Nickerson et al	?
EPI_ISL_1840117	USA/CA-CDC-FG-026499/2021	2021-04-23	Human	Fulgent Genetics	Centers for Disease Control and Prevention Division of Viral Diseases, Pathogen Discovery	Dakota Howard et al	?
EPI_ISL_7857752	USA/CA-CDPH-2000008507/2020	2020-12-09	Human	CDPH VBL	California Department of Public Health	Emily Smith on behalf of CDPH-COVIDNet et al	?
EPI_ISL_1320527	USA/NC-CDC-LC0023331/2021	2021-03-01	Human	Laboratory Corporation of America	Centers for Disease Control and Prevention Division of Viral Diseases, Pathogen Discovery	Peter W. Cook et al	?
EPI_ISL_420078	Senegal/620/2020	2020-03-20	Human	Institut Pasteur Dakar	Institut Pasteur de Dakar	Ndongo Dia et al	?
EPI_ISL_5441880	USA/CA-CDPH-500004424/2021	2021-07-16	Human	TPMG Regional Laboratory	California Department of Public Health	Emily Smith on behalf of CDPH-COVIDNet et al	?
EPI_ISL_3671545	USA/CA-CDPH-2000020084/2021	2021-01-04	Human	CDPH VBL	California Department of Public Health	Emily Smith on behalf of CDPH-COVIDNet et al	?
EPI_ISL_974060	Canada/BC-BCCDC-5501/2020	2020-10-03	Human	BCCDC Public Health Laboratory	BCCDC Public Health Laboratory	Prystajecky Natalie et al	?
EPI_ISL_979794	USA/CA-CZB-19202/2020	2020-12-09	Human	Humboldt County Public Health Laboratory	Chan-Zuckerberg Biohub	CZB Cliahub Consortium et al	?
EPI_ISL_2984651	Turkey/HSGM-B16938/2021	2021-06-16	Human	Ministry of Health Turkey	Ministry of Health Turkey	Fatma Bayrakdar et al	?
EPI_ISL_5439311	USA/CO-CDPHE-2003190337/2020	2020-03-15	Human	Colorado Department of Public Health and Environment	Colorado Department of Public Health and Environment	Laura Bankers et al	?
EPI_ISL_4109517	India/HR-HR018/2020	2020	Human	INSACOG Surveillance	INSACOG at CSIR Institute of Genomics and Integrative Biology	INSACOG et al	?
EPI_ISL_1750998	Germany/BY-MVP-000003654/2020	2020-11-24	Human	Max von Pettenkofer Institute, Virology, National Reference Center for Retroviruses, LMU Munich	Laboratory for Functional Genome Analysis; Dept. Genomics; Gene Center of the LMU Munich	Max Muenchhoff et al	?
EPI_ISL_6101898	Niger/20317/21	2021-04-18	Human	Centre de Recherche Médicale et Sanitaire (CERMES)	Institut Pasteur de Dakar	Lagare Adamou et al	?
EPI_ISL_6088078	lion/USA/UT-21-031970-005/2021	2021-10-20	Panthera leo	Diagnostic Virology Laboratory, National Veterinary Services Laboratories, USDA1920 Dayton Avenue, Ames, IA 50010, USA	Diagnostic Virology Laboratory, National Veterinary Services Laboratories, USDA1920 Dayton Avenue, Ames, IA 50010, USA	Kerrie M. Franzen et al	?
EPI_ISL_2003191	USA/KS-KHEL-1409/2020	2020-07-17	Human	Kansas Health and Environmental Lab	Kansas Health and Environmental Lab	Mike Grose et al	?
EPI_ISL_1655104	France/HDF-20210322v1h11/2021	2021-03	Human	Synlab Haut de France	UMR 8199/1283 EGID	Derhourhi Mehdi et al	?
EPI_ISL_979789	USA/CA-CZB-19196/2020	2020-12-08	Human	Humboldt County Public Health Laboratory	Chan-Zuckerberg Biohub	CZB Cliahub Consortium et al	?
EPI_ISL_2976029	Canada/QC-1nDJLG-R8112926/2021	2021-02-11	Human	Laboratoire de santé publique du Québec	Laboratoire de santé publique du Québec	Sandrine Moreira et al	?
EPI_ISL_1170024	Turkey/HSGM-4304/2021	2021-02-12	Human	Ministry of Health Turkey	Ministry of Health Turkey	Fatma Bayrakdar et al	?
EPI_ISL_626345	mink/Denmark/AD6-Farm1/2020	2020-06-14	Mink	Statens Serum Institute	Statens Serum Institute	Hammer et al	?
EPI_ISL_1040806	SouthAfrica/NHLS-UCT-GS-1881/2020	2020-09-09	Human	Heideveld Emergency Centre	NHLS/UCT	Arash Iranzadeh et al	?
EPI_ISL_5156372	USA/NY-P2A10/2021	2021-03-11	Human	SUNY Upstate Medical University	505 Irving Avenue, Syracuse, NY 13210 - Frank Middleton Lab	Frank Middleton et al	?
EPI_ISL_1532360	USA/AZ-ASU3297/2021	2021-02-02	Human	Arizona State University	Arizona State University	Peter T. Skidmore et al	?
EPI_ISL_6261987	lion/SouthAfrica/ZARV-ZRU127/2021	2021-06-25	Panthera leo	ZARV, Department Medical Virology, University of Pretoria	ZARV, Department Medical Virology, University of Pretoria	Amy Strydom et al	?
EPI_ISL_2549658	USA/CO-CDPHE-2003120691/2020	2020-03-12	Human	Colorado Department of Public Health and Environment	Colorado Department of Public Health and Environment	Laura Bankers et al	?
EPI_ISL_801603	Chile/Santiago-PUC_MVL_0011/2020	2020-03-18	Human	Laboratory of Molecular Virology, Pontificia Universidad Católica de Chile	MSHS Pathogen Surveillance Program	Leonardo I. Almonacid et al	?
EPI_ISL_544139	USA/TX-HMH-3354/2020	2020-06-14	Human	Houston Methodist Hospital	Houston Methodist Hospital	S. Wesley Long et al	?
EPI_ISL_857306	USA/NY-NYCPHL-002072/2020	2020-12-22	Human	Department of Homeless Services	New York City Public Health Laboratory	Jade Wang et al	?
EPI_ISL_3722278	SouthAfrica/KRISP-K021321/2021	2021-07-30	Human	NHLS Charlotte Maxeke Johannesburg Hospital	KRISP, KZn Research Innovation and Sequencing Platform	Kathleen Subramoney et al	?
EPI_ISL_8619823	mink/Latvia/5341/2021	2021-10-07	Mink	BIOR	Latvian Biomedical Research and Study Centre	Alise Jakovele et al	?
EPI_ISL_1263239	Turkey/HSGM-6403/2021	2021-02-26	Human	Ministry of Health Turkey	Ministry of Health Turkey	Fatma Bayrakdar et al	?
EPI_ISL_1586573	Iceland/757/2020	2020-04-08	Human	The National University Hospital of Iceland	deCODE genetics	Daniel F Gudbjartsson et al	?
EPI_ISL_5440510	USA/CO-CDPHE-2007020393/2020	2020-06-30	Human	Colorado Department of Public Health and Environment	Colorado Department of Public Health and Environment	Laura Bankers et al	?
EPI_ISL_1310960	Netherlands/ZH-EMC-1525/2020	2020	Human	Dutch COVID-19 response team	Erasmus Medical Center	Bas Oude Munnink et al	?
EPI_ISL_832952	USA/ME-HETL-J0649/2020	2020-12-29	Human	Maine HETL	Tewhey Lab, The Jackson Laboratory	Matluk et al	?
EPI_ISL_2193479	USA/NJ-NYGC-NJ-BioR-442-Ampliseq/2020	2020-09-23	Human	Hackensack Medical Center	New York Genome Center	Michael Zody et al	?
EPI_ISL_457857	Kenya/C1351/2020	2020-04-20	Human	KEMRI-CGMR-C	KEMRI-Wellcome Trust Research Programme/KEMRI-CGMR-C Kilifi	Githinji G. et al 2020 et al	Introduction and local transmission of SARS-CoV-2 cases in Kenya
EPI_ISL_5442918	USA/CA-CDPH-2000015536/2020	2020-12-15	Human	CDPH VBL	California Department of Public Health	Emily Smith on behalf of CDPH-COVIDNet et al	?
EPI_ISL_3726122	USA/OR-OHSU-8888/2020	2020-12-31	Human	OHSU Lab Services Molecular Microbiology Lab	Oregon SARS-CoV-2 Genome Sequencing Center	Brendan L. O'Connell et al	?
EPI_ISL_523070	mink/Netherlands/NB-EMC-2-14/2020	2020-04-27	Mink	Dutch COVID-19 response team	Erasmus Medical Center	OH consortium et al	?
EPI_ISL_1014973	mink/USA/WI-CDC-3892899-001/2020	2020-10-13	Mink	Wisconsin Department of Agriculture, Trade, and Consumer Protection	Pathogen Discovery, Respiratory Viruses Branch, Division of Viral Diseases, Centers for Disease Control and Prevention	Jing Zhang et al	?
EPI_ISL_458104	India/GJ-GBRC144/2020	2020-05-06	Human	Gujarat Biotechnology Research Centre	Gujarat Biotechnology Research Centre	Tejas Shah et al	Genomic variations in SARS-CoV-2 genomes from Gujarat: Underlying role of variants in disease epidemiology
EPI_ISL_8145732	cat/USA/OH-21-037782-001/2021	2021-12-10	Felis catus	Antech Diagnostics	Diagnostic Virology Laboratory, National Veterinary Services Laboratories, USDA1920 Dayton Avenue, Ames, IA 50010, USA	Kerrie M. Franzen et al	?
EPI_ISL_5937176	lion/USA/HI-21-031374-001/2021	2021-10-04	Panthera leo	Veterinary Diagnostic Laboratory University of Illinois at Urbana-Champaign	Diagnostic Virology Laboratory, National Veterinary Services Laboratories, USDA1920 Dayton Avenue, Ames, IA 50010, USA	Kerrie M. Franzen et al	?
EPI_ISL_5636056	France/PAC-IHU-36769_Nova1/2020	2020-04	Human	MEPHI, Aix Marseille University	MEPHI, Aix Marseille University	Anthony LEVASSEUR et al	?
EPI_ISL_1372967	USA/KS-USAFSAM-S1246/2021	2021-02-25	Human	US Air Force School of Aerospace Medicine	US Air Force School of Aerospace Medicine	Anthony Fries et al	?
EPI_ISL_1211564	Germany/NW-RKI-I-028533/2021	2021-02-23	Human	Labor Dr. Wisplinghoff - Köln	Robert Koch Institute	?	?
EPI_ISL_2562963	Canada/SK-NML-503/2020	2020-03-21	Human	SK-Roy Romanow Provincial Laboratory	National Microbiology Laboratory (NML)	Anna Majer et al	?
EPI_ISL_903425	USA/CA-QDX-4015/2021	2021-01-07	Human	Quest Diagnostics	Quest Diagnostics	Rosenthal et al	?
EPI_ISL_451798	Switzerland/ZH-ETHZ-101131/2020	2020-03-30	Human	Viollier AG	Department of Biosystems Science and Engineering, ETH Zürich	Christian Beisel et al	?
EPI_ISL_1470061	Estonia/L21022701053/2021	2021-02-27	Human	North Estonia Medical Centre laboratory	1. Laboratory of Communicable Diseases (Estonia); 2. Eurofins Genomics Europe Sequencing GmbH	Liidia Dotsenko et al.	?
EPI_ISL_458287	Morocco/OUA677_19/2020	2020-04-23	Human	Biosafety Department PCL3	Biosafety Department PCL3	Lemriss et al	?
EPI_ISL_8058361	India/TG-RFCH02554_CIB7407/2021	2021-05-18	Human	MapMyGenome	CSIR-Centre for Cellular and Molecular Biology	Lamuk Zaveri et al	?
EPI_ISL_1203177	USA/TX-HMH-MCoV-17466/2020	2020-11-10	Human	Houston Methodist Hospital	Houston Methodist Hospital	S. Wesley Long et al	?
EPI_ISL_904321	mink/Netherlands/NB-EMC-50-22/2020	2020	Mink	Dutch COVID-19 response team	Erasmus Medical Center	Bas Oude Munnink et al	?
EPI_ISL_1202463	USA/TX-HMH-MCoV-16753/2020	2020-11-07	Human	Houston Methodist Hospital	Houston Methodist Hospital	S. Wesley Long et al	?
EPI_ISL_3404471	Turkey/HSGM-G17762/2021	2021-06-18	Human	Ministry of Health Turkey	Ministry of Health Turkey	Fatma Bayrakdar et al	?
EPI_ISL_5414208	USA/MD-HP11219-PIDJMOGYXA/2020	2020-12-02	Human	Johns Hopkins Hospital Department of Pathology	Johns Hopkins Hospital Department of Pathology	C. Paul Morris et al	?
EPI_ISL_512723	Australia/WA70/2020	2020-07-03	Human	PathWest Laboratory Medicine WA	PathWest Laboratory Medicine WA Microbial Surveillance Unit	PathWest Laboratory Medicine WA Microbial Surveillance Unit et al	?
EPI_ISL_3431350	USA/MA-CDCBI-CRSP_HHN7DU3452JSNORW/2021	2021-08-07	Human	Broad Institute Clinical Research Sequencing Platform	Infectious Disease Program, Broad Institute of Harvard and MIT	Siddle et al	?
EPI_ISL_2690641	USA/NY-COV-1015/2021	2021-01-14	Human	MSK Microbiology Lab	MSK Microbiology Lab	Esther Babady et al	?
EPI_ISL_6204713	cat/Latvia/2560/2021	2021-02-25	Felis catus	BIOR	Latvian Biomedical Research and Study Centre	Alise Jakovele et al	?
EPI_ISL_1249513	Wales/PHWC-4D8B93/2021	2021-03-01	Human	Originating lab: Wales Specialist Virology Centre Sequencing lab: Pathogen Genomics Unit	Public Health Wales Microbiology Cardiff Wales Specialist Virology Centre	Catherine Moore et al	?
EPI_ISL_3612210	Turkey/HSGM-D16662/2021	2021-08-19	Human	Ministry of Health Turkey	Ministry of Health Turkey	Fatma Bayrakdar et al	?
EPI_ISL_2631161	USA/OR-OSPHL00968/2020	2020-09-30	Human	Oregon State Public Health Laboratory	Oregon State Public Health Laboratory	Rafia Razzaque et al	?
EPI_ISL_2246344	USA/MI-MDHHS-SC26898/2020	2020-04-03	Human	Michigan Department of Health and Human Services, Bureau of Laboratories	Michigan Department of Health and Human Services, Bureau of Laboratories	Blankenship HM et al	?
EPI_ISL_536998	England/QEUH-961848/2020	2020-07-31	Human	Lighthouse Lab in Glasgow	Wellcome Sanger Institute for the COVID-19 Genomics UK (COG-UK) consortium	Harper VanSteenhouse et al	?
EPI_ISL_683140	mink/Denmark/mDK-291/2020	2020-11-10	Mink	Department of Virus and Microbiological Special Diagnostics, Statens Serum Institut, Copenhagen, Denmark	Albertsen Lab, Department of Chemistry and Bioscience, Aalborg University, Denmark	Danish Covid-19 Genome Consortium et al	?
EPI_ISL_886298	USA/OR-CDC-LC0005353/2021	2021-01-08	Human	Labcorp	Genomics and Discovery, Respiratory Viruses Branch, Division of Viral Diseases, Centers for Disease Control and Prevention	Peter W. Cook et al	?
EPI_ISL_967904	USA/AZ-TG710938/2021	2021-01-12	Human	Sonora Quest Laboratories	TGen North	"Jolene Bowers et al	?
EPI_ISL_636598	Netherlands/ZH-RIVM-10348/2020	2020-04-30	Human	Dutch COVID-19 response team	National Institute for Public Health and the Environment (RIVM)	Adam Meijer et al	?
EPI_ISL_1004219	USA/KS-KHEL-0143/2020	2020-07-28	Human	Kansas Health and Environmental Lab	Kansas Health and Environmental Lab	Mike Grose et al	?
EPI_ISL_676702	USA/NY-Wadsworth-125467-01/2020	2020-05-30	Human	Wadsworth Center, New York State Department.of Health	Wadsworth Center, New York State Department.of Health	Kirsten St. George et al	?
EPI_ISL_2797707	USA/CA-CDPH-2000031990/2021	2021-01-27	Human	CDPH VBL	California Department of Public Health	CDPH-COVIDNet et al	?
EPI_ISL_571780	USA/MN-QDX-981/2020	2020-03-15	Human	Quest Diagnostics	Quest Diagnostics	Rosenthal et al	?
EPI_ISL_1088748	USA/IN-CDC-STM-000011821/2021	2021-02-08	Human	Helix / Illumina	Respiratory Viruses Branch, Division of Viral Diseases, Centers for Disease Control and Prevention	Peter W. Cook et al	?
EPI_ISL_8591249	USA/ME-HETL-J11046/2020	2020-12-21	Human	Maine Health and Environmental Testing Laboratory	Tewhey Lab, The Jackson Laboratory	Matluk et al	?
EPI_ISL_635253	Slovenia/10734/2020	2020-03-21	Human	Institute of Microbiology and Immunology, Faculty of Medicine, University of Ljubljana	Institute of Microbiology and Immunology, Faculty of Medicine, University of Ljubljana	Tomaž Mark Zorec et al	?
EPI_ISL_441500	England/NOTT-110321/2020	2020-04-11	Human	Queens Medical Centre, Clinical Microbiology Department / DeepSeq Nottingham	COVID-19 Genomics UK (COG-UK) Consortium	Gemma Clark et al	Preliminary analysis of SARS-CoV-2 importation & establishment of UK transmission lineages
EPI_ISL_2447896	SouthAfrica/NICD-R21076/2020	2020	Human	National Institute for Communicable Diseases of the National Health Laboratory Service	National Institute for Communicable Diseases of the National Health Laboratory Service	Amoako DG et al	?
EPI_ISL_447142	Belgium/ULG-10157/2020	2020-04-18	Human	Department of Clinical Microbiology	GIGA Medical Genomics	Keith Durkin et al	?
EPI_ISL_444845	Denmark/ALAB-SSI-1284/2020	2020-04-02	Human	Department of Virus and Microbiological Special Diagnostics, Statens Serum Institut, Copenhagen, Denmark, Artillerivej 5, 2300 Copenahgen S	Albertsen lab, Department of Chemistry and Bioscience, Aalborg University, Denmark	Rasmus Kirkegaard et al	?
EPI_ISL_955503	USA/CA-CZB-17326/2020	2020-11-27	Human	Humboldt County Public Health Laboratory	Chan-Zuckerberg Biohub	CZB Cliahub Consortium et al	?
EPI_ISL_4109572	India/RJ-R016/2020	2020	Human	INSACOG Surveillance	INSACOG at CSIR Institute of Genomics and Integrative Biology	INSACOG et al	?
EPI_ISL_480846	USA/FL-BPHL-0195/2020	2020-04-03	Human	Florida Bureau of Public Health Laboratories	Florida Bureau of Public Health Laboratories	Sarah Schmedes et al	?
EPI_ISL_739418	USA/CA-CZB-14852/2020	2020-11-21	Human	Humboldt County Public Health Laboratory	Chan-Zuckerberg Biohub	CZB Cliahub Consortium et al	?
EPI_ISL_614534	Denmark/DCGC-922/2020	2020-03-30	Human	Department of Virus and Microbiological Special Diagnostics, Statens Serum Institut, Denmark	Albertsen lab, Department of Chemistry and Bioscience, Aalborg University, Denmark	Danish Covid-19 Genome Consortia et al	?
EPI_ISL_5886784	lion/PuertoRico/PR-21-31013-001/2021	2021-10-13	Panthera leo	USDA APHIS VS	Diagnostic Virology Laboratory, National Veterinary Services Laboratories, USDA1920 Dayton Avenue, Ames, IA 50010, USA	Kerrie M. Franzen et al	?
EPI_ISL_509706	USA/WI-CDC-3608208-001/2020	2020-03-24	Human	Wisconsin Department of Health Services	Pathogen Discovery, Respiratory Viruses Branch, Division of Viral Diseases, Centers for Disease Control and Prevention	Ying Tao et al	?
EPI_ISL_8482882	USA/TX-HMH-MCoV-70098/2021	2021-12-17	Human	Houston Methodist Hospital	Houston Methodist Hospital	Randall J. Olsen et al	?
EPI_ISL_2990423	USA/FL-Shands-VTM-1256/2021	2021-01	Human	UF Health Shands Hospital - Core Laboratory	Salemi Lab, University of Florida	Magalis BR et al	?
EPI_ISL_4418817	USA/MD-HP09200-PIDKCKUCMM/2020	2020-05-14	Human	Johns Hopkins Hospital Department of Pathology	Johns Hopkins Hospital Department of Pathology	C. Paul Morris et al	?
EPI_ISL_1915595	Belgium/IPG-285/2021	2021-04-26	Human	GHDC - SITE ST JOSEPH	Institut de Pathologie et Genetique (IPG)	Pascale Hilbert et al	?
EPI_ISL_2013155	USA/MN-CDC-IBX747194273568/2021	2021-04-04	Human	Infinity Biologix	Centers for Disease Control and Prevention Division of Viral Diseases, Pathogen Discovery	Dakota Howard et al	?
EPI_ISL_1226422	USA/NY-Wadsworth-21019030-01/2021	2021-01-21	Human	Masonic Care Community of NY	Wadsworth Center, New York State Department of Health	Kirsten St. George et al	?
EPI_ISL_3032846	Turkey/HSGM-B4442/2021	2021-03-31	Human	Ministry of Health Turkey	Ministry of Health Turkey	Fatma Bayrakdar et al	?
EPI_ISL_2367372	Switzerland/VD-CHUV-GEN2473/2020	2020-03-09	Human	GHOL	Laboratory of genomics and metagenomics	Trestan Pillonel et al	?
EPI_ISL_1801058	USA/FL-CDC-LC0047278/2021	2021-04-12	Human	Laboratory Corporation of America	Centers for Disease Control and Prevention Division of Viral Diseases, Pathogen Discovery	Dakota Howard et al	?
EPI_ISL_695864	USA/AZ-TG648627/2020	2020-04-29	Human	Sonora Quest Laboratories, Laboratory Sciences of Arizona	TGen North	Jolene Bowers et al	?
EPI_ISL_1163408	USA/MD-CDC-LC0015891/2021	2021-02-10	Human	Laboratory Corporation of America	Respiratory Viruses Branch, Division of Viral Diseases, Centers for Disease Control and Prevention	Peter W. Cook et al	?
EPI_ISL_1338155	USA/IN-CDC-STM-000030216/2021	2021-03-05	Human	Helix/Illumina	Centers for Disease Control and Prevention Division of Viral Diseases, Pathogen Discovery	Peter W. Cook et al	?
EPI_ISL_546521	USA/TX-HMH-7120/2020	2020-06-29	Human	Houston Methodist Hospital	Houston Methodist Hospital	S. Wesley Long et al	?
EPI_ISL_470842	Australia/WA24/2020	2020-04-01	Human	PathWest Laboratory Medicine WA	PathWest Laboratory Medicine WA	Chisha Sikazwe et al	?
EPI_ISL_955498	USA/CA-CZB-17321/2020	2020-11-25	Human	Humboldt County Public Health Laboratory	Chan-Zuckerberg Biohub	CZB Cliahub Consortium et al	?
EPI_ISL_983130	USA/NY-Wadsworth-21008338-01/2021	2021-01-12	Human	THE MARY IMOGENE BASSETT HOSPITAL	Wadsworth Center, New York State Department of Health	Kirsten St. George et al	?
EPI_ISL_943261	Netherlands/ZH-RIVM-11094/2021	2021-01-19	Human	Dutch COVID-19 response team	National Institute for Public Health and the Environment (RIVM)	Adam Meijer et al	?
EPI_ISL_1211530	Germany/NW-RKI-I-028499/2021	2021-02-22	Human	Labor Dr. Wisplinghoff - Köln	Robert Koch Institute	?	?
EPI_ISL_1443175	lion/Spain/CT-ZooBarcelona-CR-127-IrsiCaixaP002TH1G9/2020	2020-11-11	Panthera leo	Zoo Barcelona | IRTA-CReSA	IrsiCaixa	J.Rodon et al	?
EPI_ISL_515452	USA/NV-NSPHL-A0198/2020	2020-05-27	Human	Nevada State Public Health Laboratory	Nevada State Public Health Laboratory	Richard Tillett et al	?
EPI_ISL_2225018	USA/TX-HMH-MCoV-41724/2020	2020-07-21	Human	Houston Methodist Hospital	Houston Methodist Hospital	Randall J. Olsen et al	?
EPI_ISL_669245	Denmark/DCGC-9875/2020	2020-11-09	Human	Department of Virus and Microbiological Special Diagnostics, Statens Serum Institut, Copenhagen, Denmark	Albertsen Lab, Department of Chemistry and Bioscience, Aalborg University, Denmark	Danish Covid-19 Genome Consortium et al	?
EPI_ISL_1180311	Ireland/D-NVRL-21IRL22787/2021	2021-02-08	Human	National Virus Reference Laboratory	National Virus Reference Laboratory	Guerrino Macori et al	?
EPI_ISL_618931	Denmark/DCGC-7478/2020	2020-10-12	Human	Department of Virus and Microbiological Special Diagnostics, Statens Serum Institut, Denmark	Albertsen lab, Department of Chemistry and Bioscience, Aalborg University, Denmark	Danish Covid-19 Genome Consortia et al	?
EPI_ISL_1180382	Ireland/DL-NVRL-21IRL42791/2021	2021-02-22	Human	National Virus Reference Laboratory	National Virus Reference Laboratory	Zoe Yandle et al	?
EPI_ISL_475663	USA/CA-CSMC50/2020	2020-04-06	Human	Cedars-Sinai Medical Center, Department of Pathology & Laboratory Medicine, Molecular Pathology Laboratory	Cedars-Sinai Medical Center, Molecular Pathology Laboratory of Department of Pathology & Laboratory Medicine and Genomic Core	Wenjuan Zhang et al	?
EPI_ISL_482022	England/BRIS-12DC71/2020	2020-05-18	Human	PHE South West Regional Laboratory, National Infection Service	Wellcome Sanger Institute for the COVID-19 Genomics UK (COG-UK) consortium	Stephanie Hutchings et al	?
EPI_ISL_551490	England/ALDP-90CEB6/2020	2020-06-22	Human	Lighthouse Lab in Alderley Park	Wellcome Sanger Institute for the COVID-19 Genomics UK (COG-UK) consortium	The Lighthouse Lab in Alderley Park et al	?
EPI_ISL_7857657	USA/CA-CDPH-2000008406/2020	2020-12-09	Human	CDPH VBL	California Department of Public Health	Emily Smith on behalf of CDPH-COVIDNet et al	?
EPI_ISL_977304	Zambia/ZMB-31579/2020	2020-06-01	Human	University of Zambia, School of Veterinary Medicine	UNZAVET and PATH	Mulenga Mwenda-Chimfwembe et al	?
EPI_ISL_2364063	Canada/ON-PHL-20-01055/2020	2020-06	Human	Public Health Ontario Laboratory	Public Health Ontario Laboratory	Vanessa G Allen et al	?
EPI_ISL_2308307	USA/NE-Noblis-S324B07/2021	2021-02-08	Human	unknown	Noblis	Lauren Brinkac et al	?
EPI_ISL_1611112	USA/IN-CDC-LC0038010/2021	2021-03-28	Human	Laboratory Corporation of America	Centers for Disease Control and Prevention Division of Viral Diseases, Pathogen Discovery	Dakota Howard et al	?
EPI_ISL_683265	mink/Denmark/mDK-523/2020	2020-10-20	Mink	Department of Virus and Microbiological Special Diagnostics, Statens Serum Institut, Copenhagen, Denmark	Albertsen Lab, Department of Chemistry and Bioscience, Aalborg University, Denmark	Danish Covid-19 Genome Consortium et al	?
EPI_ISL_3364416	USA/NY-GEO-0189/2020	2020-12-28	Human	Biotia	Biotia	Dorottya Nagy-Szakal et al	?
EPI_ISL_693178	USA/MA-MASPHL-00354/2020	2020-05-04	Human	Massachusetts State Public Health Laboratory	Massachusetts State Public Health Laboratory	Andrew Lang et al	?
EPI_ISL_2193738	USA/NJ-NYGC-NJ-BioR-241-AmpliSeq/2020	2020-07-02	Human	Hackensack Medical Center	New York Genome Center	Michael Zody et al	?
EPI_ISL_2460054	India/DL-NCDC-1109122/2021	2021-02-21	Human	National Centre for Disease Control (NCDC) Biotechnology Division, Delhi	NCDC Delhi, Biotechnology Division INSACOG	Priyanka Singh et al	?
EPI_ISL_1228384	USA/NY-Wadsworth-21010705-01/2021	2021-01-13	Human	WESTCHESTER MEDICAL CENTER	Wadsworth Center, New York State Department of Health	Kirsten St. George et al	?
EPI_ISL_4981573	USA/TN-CDC-ASC210085450/2021	2021-09-09	Human	Aegis Sciences Corporation	Centers for Disease Control and Prevention Division of Viral Diseases, Pathogen Discovery	Dakota Howard et al	?
EPI_ISL_1087014	USA/NY-CDC-QDX21489124/2021	2021-01-27	Human	Quest Diagnostics Incorporated	Respiratory Viruses Branch, Division of Viral Diseases, Centers for Disease Control and Prevention	Peter W. Cook et al	?
EPI_ISL_8246697	USA/CA-CDPH-500034934/2021	2021-11-21	Human	TPMG Regional Laboratory	California Department of Public Health	CDPH-COVIDNet et al	?
EPI_ISL_8193589	Egypt/NRC-7071/2020	2020-11-06	Human	Center of Scientific Excellence for Influenza Viruses (CSEIV), National Research Centre	Center of Scientific Excellence for Influenza Viruses (CSEIV), National Research Centre	Rabeh El-Shesheny et al	?
EPI_ISL_582985	USA/CA-CZB-6726/2020	2020-08-19	Human	Orange County Public Health Lab	Chan-Zuckerberg Biohub	CZB Cliahub Consortium et al	?
EPI_ISL_1009553	USA/NY-UB-00445/2020	2020-12-23	Human	Erie County Public Health (ECPHL)	University at Buffalo Genomics and Bioinformatics Core	Jonathan Bard et al	?
EPI_ISL_8800579	Bolivia/SAN-CABANA-PE-UPCH-2297/2021	2021-10-30	Human	Laboratorio de Diagnóstico e Investigación BIOSCIENCE SRL	Laboratorio de Genómica Microbiana, Universidad Peruana Cayetano Heredia	Esdenka Pérez et al	?
EPI_ISL_1433695	Germany/un-RKI-I-051093/2021	2021-01-11	Human	Alexianer DaKS GmbH (eigenes IT-Tochterunternehmen der Alexianer Krankenhäuser)	Robert Koch Institute	?	?
EPI_ISL_2891270	USA/CA-CDPH-3000029081/2021	2021-02-19	Human	CDPH VBL	California Department of Public Health	CDPH-COVIDNet et al	?
EPI_ISL_826343	USA/MI-UM-10036881258/2020	2020-11-10	Human	University of Michigan Clinical Microbiology Laboratory	Lauring Lab, University of Michigan, Department of Microbiology and Immunology	Valesano et al	?
EPI_ISL_2734554	England/EKHU-260FF17/2020	2020	Human	Respiratory Virus Unit, Microbiology Services Colindale, Public Health England	COVID-19 Genomics UK (COG-UK) Consortium	PHE Covid Sequencing Team et al	?
EPI_ISL_2421784	USA/NJ-CDC-ASC210042253/2021	2021-04-02	Human	Aegis Sciences Corporation	Centers for Disease Control and Prevention Division of Viral Diseases, Pathogen Discovery	Dakota Howard et al	?
EPI_ISL_853374	USA/PA-MGEL-01290/2020	2020-12-27	Human	UPMC Clinical Microbiology Laboratory	Microbial Genome Sequencing Center; Microbial Genomic Epidemiology Laboratory	Mustapha M. Mustapha et al	?
EPI_ISL_477038	Canada/BC_26060645/2020	2020-04	Human	BCCDC Public Health Laboratory	BCCDC Public Health Laboratory	Richard Harrigan et al	?
EPI_ISL_1136199	USA/NV-NSPHL-332096/2021	2021-01-29	Human	Nevada State Public Health Laboratory	Nevada State Public Health Laboratory	Andrew Gorzalski et al	?
EPI_ISL_5804733	deer/USA/IA-201833/2020	2020-12-10	Odocoileus virginianus	Department of Natural Resources, IA	Pennsylvania State Laboratory	Meera Surendran Nair et al	?
EPI_ISL_979164	USA/CA-CZB-19209/2020	2020-12-10	Human	Humboldt County Public Health Laboratory	Chan-Zuckerberg Biohub	CZB Cliahub Consortium et al	?
EPI_ISL_979741	USA/CA-CZB-19147/2020	2020-12-06	Human	Humboldt County Public Health Laboratory	Chan-Zuckerberg Biohub	CZB Cliahub Consortium et al	?
EPI_ISL_8777082	England/QEUH-31CC297/2022	2022-01-05	Human	Lighthouse Lab in Glasgow	Wellcome Sanger Institute for the COVID-19 Genomics UK (COG-UK) Consortium	Harper VanSteenhouse et al	?
EPI_ISL_5804749	deer/USA/IA-205750/2020	2020-12-07	Odocoileus virginianus	Department of Natural Resources, IA	Pennsylvania State Laboratory	Meera Surendran Nair et al	?
EPI_ISL_512417	England/PORT-2D3E82/2020	2020-04-22	Human	Centre for Enzyme Innovation, University of Portsmouth / Translational Research Laboratory, Portsmouth Hospitals NHS Trust	COVID-19 Genomics UK (COG-UK) Consortium	Angela Beckett et al	?
EPI_ISL_5899810	gorilla/USA/MO-21-029402-001/2021	2021-09-28	Gorilla gorilla	Veterinary Diagnostic Laboratory University of Illinois at Urbana-Champaign	Diagnostic Virology Laboratory, National Veterinary Services Laboratories, USDA1920 Dayton Avenue, Ames, IA 50010, USA	Kerrie M. Franzen et al	?
EPI_ISL_683228	mink/Denmark/mDK-482/2020	2020-10-22	Mink	Department of Virus and Microbiological Special Diagnostics, Statens Serum Institut, Copenhagen, Denmark	Albertsen Lab, Department of Chemistry and Bioscience, Aalborg University, Denmark	Danish Covid-19 Genome Consortium et al	?
EPI_ISL_8011640	USA/WI-CDC-ASC210659892/2021	2021-12-01	Human	Aegis Sciences Corporation	Centers for Disease Control and Prevention Division of Viral Diseases, Pathogen Discovery	Dakota Howard et al	?
EPI_ISL_8783190	Poland/11103.01/2022	2022-01-16	Human	Polski Bank Komórek Macierzystych S.A.	WSSE w Warszawie	Dorota Wagrocka - Roczniak et al	?
EPI_ISL_5084703	USA/TX-HMH-MCoV-44443/2020	2020-07-28	Human	Houston Methodist Hospital	Houston Methodist Hospital	Randall J. Olsen et al	?
EPI_ISL_539017	England/LEED-2A87C7/2020	2020-04-03	Human	Leeds Teaching Hospitals NHS Trust and Public Health England, National Infection Service (Leeds laboratory)	Wellcome Sanger Institute for the COVID-19 Genomics UK (COG-UK) consortium	Louissa Macfarlane-Smith et al	?
EPI_ISL_450256	Russia/StPetersburg-RII7520S/2020	2020-04-20	Human	WHO National Influenza Centre Russian Federation	WHO National Influenza Centre Russian Federation	Andrey Komissarov et al	Genomic epidemiology of the early stages of SARS-CoV-2 outbreak in Russia
EPI_ISL_6088015	lion/USA/CO-21-031946-001/2021	2021-10-14	Panthera leo	Colorado State University Veterinary Diagnostic Laboratory	Diagnostic Virology Laboratory, National Veterinary Services Laboratories, USDA1920 Dayton Avenue, Ames, IA 50010, USA	Kerrie M. Franzen et al	?
EPI_ISL_653559	USA/LA-EVTL868/2020	2020-07-01	Human	LSUHS Emerging Viral Threat Laboratory	Microbial Genome Sequencing Center	Jeremy P. Kamil et al	?
EPI_ISL_8525583	Senegal/25388/2020	2020-05-09	Human	Institut Pasteur de Dakar	Institut Pasteur de Dakar	Diallo Amadou et al	?
EPI_ISL_1443963	USA/IN-CDC-STM-000038325/2021	2021-02-23	Human	Helix/Illumina	Centers for Disease Control and Prevention Division of Viral Diseases, Pathogen Discovery	Peter W. Cook et al	?
EPI_ISL_572306	USA/VA-DCLS-1439/2020	2020-08-18	Human	Virginia DCLS	Virginia DCLS	Virginia DCLS et al	?
EPI_ISL_8336687	USA/CO-CDPHE-2102474659/2021	2021-12-20	Human	Colorado Department of Public Health and Environment	Colorado Department of Public Health and Environment	Laura Bankers et al	?
EPI_ISL_493964	Scotland/EDB6641/2020	2020-05-26	Human	Virology Department, Royal Infirmary of Edinburgh, NHS Lothian / School of Biological Sciences, University of Edinburgh / Institute of Genetics and Molecular Medicine, University of Edinburgh	COVID-19 Genomics UK (COG-UK) Consortium	McHugh M et al	?
EPI_ISL_683282	mink/Denmark/mDK-544/2020	2020-10-16	Mink	Department of Virus and Microbiological Special Diagnostics, Statens Serum Institut, Copenhagen, Denmark	Albertsen Lab, Department of Chemistry and Bioscience, Aalborg University, Denmark	Danish Covid-19 Genome Consortium et al	?
EPI_ISL_683093	mink/Denmark/mDK-106/2020	2020-08-26	Mink	Department of Virus and Microbiological Special Diagnostics, Statens Serum Institut, Copenhagen, Denmark	Albertsen Lab, Department of Chemistry and Bioscience, Aalborg University, Denmark	Danish Covid-19 Genome Consortium et al	?
EPI_ISL_5442975	USA/CA-CDPH-2000016499/2020	2020-12-16	Human	CDPH VBL	California Department of Public Health	Emily Smith on behalf of CDPH-COVIDNet et al	?
EPI_ISL_962963	CanaryIslands/CN-IBV-97016154/2020	2020-12-05	Human	Hospital Universitario de Gran Canaria Dr. Negrín	SeqCOVID-SPAIN consortium/IBV(CSIC)	M. Carmen Pérez González et al	?
EPI_ISL_3923412	Italy/FVG-TS-37126091/2021	2021-08-12	Human	SC (UCO) Igiene e Sanità Pubblica, ASUGI, Trieste	SC (UCO) Igiene e Sanità Pubblica, ASUGI, Trieste	Licastro D et al	?
EPI_ISL_1028025	USA/GA-CDC-LC0001181/2020	2020-12-27	Human	Laboratory Corporation of America	Respiratory Viruses Branch, Division of Viral Diseases, Centers for Disease Control and Prevention	Peter W. Cook et al	?
EPI_ISL_5695831	USA/CA-CDPH-MC1133017/2020	2020-10-08	Human	CDPH VBL	California Department of Public Health	Emily Smith on behalf of CDPH-COVIDNet et al	?
EPI_ISL_3838048	USA/MS-MSPHL-9028720/2021	2021	Human	MS PHL	MS PHL	Beata Karowlewicz et al	?
EPI_ISL_6425277	deer/USA/IA-200192/2020	2020-12-08	Odocoileus virginianus	Department of Natural Resources, IA	Pennsylvania State Laboratory	Meera Surendran Nair et al	?
EPI_ISL_1205446	USA/MN-MDH-3379/2021	2021-02-08	Human	Mayo Clinic & Mayo Clinic Laboratories	Minnesota Department of Health, Public Health Laboratory	Alexandra Lorentz et al	?
EPI_ISL_1562504	USA/NM-CDC-ASC210007485/2021	2021-03-16	Human	Aegis Sciences Corporation	Centers for Disease Control and Prevention Division of Viral Diseases, Pathogen Discovery	Dakota Howard et al	?
EPI_ISL_6368569	India/TG-CCMB-CIB1162/2020	2020-09-10	Human	Osmania Medical College	CSIR-Centre for Cellular and Molecular Biology - INSACOG	Amareshwar Vodapalli et al	?
EPI_ISL_1372545	Italy/SAR-0078/2021	2021-03-18	Human	SC Microbiologia e Virologia AOUSS	Laboratorio specialistico UOC Ematologia - Ospedale "San Francesco" - ATS-ASSL Nuoro	Piras Giovanna et al	?
EPI_ISL_6261446	tiger/USA/CA-21-032685-002/2021	2021-10-25	Panthera tigris	California Animal Health and Food Safety Laboratory - University of California-Davis	Diagnostic Virology Laboratory, National Veterinary Services Laboratories, USDA1920 Dayton Avenue, Ames, IA 50010, USA	Kerrie M. Franzen et al	?
EPI_ISL_639949	Russia/PER-RII-MH1647S/2020	2020-09-10	Human	HELIX LLC	WHO National Influenza Centre Russian Federation	Andrey Komissarov et al	?
EPI_ISL_2791050	USA/WA-UW-3600294/2020	2020-05-15	Human	UW Virology Lab	UW Virology Lab	Pavitra Roychoudhury et al	?
EPI_ISL_2009510	USA/IL-LCH-0560/2020	2020-09-21	Human	Lurie Children's Hospital of Chicago	Northwestern University - Ozer Lab	Ramon Lorenzo-Redondo et al	?
EPI_ISL_979729	USA/CA-CZB-19135/2020	2020-12-04	Human	Humboldt County Public Health Laboratory	Chan-Zuckerberg Biohub	CZB Cliahub Consortium et al	?
EPI_ISL_2159364	USA/CA-CDC-ASC210058224/2021	2021-05-02	Human	Aegis Sciences Corporation	Centers for Disease Control and Prevention Division of Viral Diseases, Pathogen Discovery	Dakota Howard et al	?
EPI_ISL_1271663	Canada/ON-PHL-20-02997/2020	2020-10	Human	Public Health Ontario Laboratory	Public Health Ontario Laboratory	Vanessa G Allen et al	?
EPI_ISL_1236777	USA/TX-HMH-MCoV-26996/2021	2021-02-23	Human	Houston Methodist Hospital	Houston Methodist Hospital	S. Wesley Long et al	?
EPI_ISL_545860	USA/TX-HMH-837/2020	2020-04-09	Human	Houston Methodist Hospital	Houston Methodist Hospital	S. Wesley Long et al	?
EPI_ISL_8364540	USA/SC-CDC-LC0438378/2021	2021-12-18	Human	Laboratory Corporation of America	Centers for Disease Control and Prevention Division of Viral Diseases, Pathogen Discovery	Dakota Howard et al	?
EPI_ISL_8327049	USA/AZ-TG955016/2020	2020-09-05	Human	Arizona Department of Health Services	TGen North	"Jolene Bowers et al	?
EPI_ISL_1030018	USA/FL-BPHL-0181/2021	2021-01-08	Human	Florida Bureau of Public Health Laboratories	Florida Bureau of Public Health Laboratories	Sarah Schmedes et al	?
EPI_ISL_941991	Colombia/GVI-160127/2020	2020-06-23	Human	Instituto Nacional de Salud, Bogotá, Colombia	Centro de Investigaciones en Microbiología y Biotecnología-UR (CIMBIUR), Facultad de Ciencias Naturales, Universidad del Rosario, Bogotá, Colombia Instituto Nacional de Salud, Bogotá, Colombia Icahn School of Medicine at Mount Sinai, New York, USA	Luz Helena Patiño et al	?
EPI_ISL_451847	Switzerland/ZH-ETHZ-101185/2020	2020-03-31	Human	Viollier AG	Department of Biosystems Science and Engineering, ETH Zürich	Christian Beisel et al	?
EPI_ISL_1058480	Belgium/ULG-12212/2021	2021-02-06	Human	SYNLAB - Laboratoire J. Collard	GIGA Medical Genomics	Keith Durkin et al	?
EPI_ISL_522994	mink/Netherlands/NB-EMC-1-11/2020	2020-04-28	Mink	Dutch COVID-19 response team	Erasmus Medical Center	OH consortium et al	?
EPI_ISL_410538	pangolin/Guangxi/P4L/2017	2017	Manis javanica	Beijing Institute of Microbiology and Epidemiology	Beijing Institute of Microbiology and Epidemiology	Wu-Chun Cao et al	?
EPI_ISL_5847407	USA/CO-CDPHE-2009051537/2020	2020-09-03	Human	Colorado Department of Public Health and Environment	Colorado Department of Public Health and Environment	Laura Bankers et al	?
EPI_ISL_1534204	Spain/RI-IBV-99025676/2021	2021-03-03	Human	Centro de Investigación Biomédica de La Rioja - Hospital San Pedro Logroño	SeqCOVID-SPAIN consortium/IBV(CSIC)	María de Toro et al	?
EPI_ISL_2135818	USA/AZ-ASPHL-3929/2021	2021-04-16	Human	Arizona State Public Health Laboratory	Arizona State Public Health Laboratory	Trung Huynh et al	?
EPI_ISL_8637671	India/AP-CCMB-CIB9464/2021	2021-12-15	Human	AP SSO	CSIR-Centre for Cellular and Molecular Biology-INSACOG	Vidhyadhari Methuku et al	?
EPI_ISL_1482499	USA/WY-WPHL-20164723/2020	2020-12-12	Human	Wyoming Public Health Laboratory	Wyoming Public Health Laboratory	Jim Mildenberger et al	?
EPI_ISL_1465288	USA/AZ-TG779818/2020	2020-11-06	Human	Sonora Quest Laboratories	TGen North	"Jolene Bowers et al	?
EPI_ISL_5804737	deer/USA/IA-203525/2020	2020-12-08	Odocoileus virginianus	Department of Natural Resources, IA	Pennsylvania State Laboratory	Meera Surendran Nair et al	?
EPI_ISL_5074667	USA/TX-HMH-MCoV-43244/2020	2020-07-12	Human	Houston Methodist Hospital	Houston Methodist Hospital	Randall J. Olsen et al	?
EPI_ISL_641470	mink/Denmark/mDK-78/2020	2020-09-09	Mink	Department of Virus and Microbiological Special Diagnostics, Statens Serum Institut, Copenhagen, Denmark	Albertsen lab, Department of Chemistry and Bioscience, Aalborg University, Denmark	Thomas Bruun Rasmussen et al	?
EPI_ISL_6017704	England/LIVE-E24C9B/2021	2021-09-29	Human	Liverpool Clinical Laboratories	COVID-19 Genomics UK (COG-UK) Consortium	Sam Haldenby et al	?
EPI_ISL_491536	Scotland/EDB6746/2020	2020-04-16	Human	Virology Department, Royal Infirmary of Edinburgh, NHS Lothian / School of Biological Sciences, University of Edinburgh	Wellcome Sanger Institute for the COVID-19 Genomics UK (COG-UK) consortium	McHugh M et al	?
EPI_ISL_738917	USA/CA-CZB-14815/2020	2020-11-18	Human	Humboldt County Public Health Laboratory	Chan-Zuckerberg Biohub	CZB Cliahub Consortium et al	?
EPI_ISL_5461011	USA/CA-CDPH-2000001858/2020	2020-12-01	Human	CDPH VBL	California Department of Public Health	Emily Smith on behalf of CDPH-COVIDNet et al	?
EPI_ISL_2222051	USA/TX-HMH-MCoV-39699/2020	2020-08-07	Human	Houston Methodist Hospital	Houston Methodist Hospital	Randall J. Olsen et al	?
EPI_ISL_522991	mink/Netherlands/NB-EMC-1-1/2020	2020-04-28	Mink	Dutch COVID-19 response team	Erasmus Medical Center	OH consortium et al	?
EPI_ISL_1625982	Brazil/SP-2281/2021	2021-02-17	Human	Instituto Adolfo Lutz - Regional de Rio Claro	Instituto Adolfo Lutz, Interdiciplinary Procedures Center, Strategic Laboratory	Claudio Tavares Sacchi et al	?
EPI_ISL_2934332	USA/CA-CDPH-2000004635/2020	2020-12-29	Human	CDPH VBL	California Department of Public Health	CDPH-COVIDNet et al	?
EPI_ISL_8328368	USA/AZ-TG817104/2020	2020-10-09	Human	Arizona Department of Health Services	TGen North	"Jolene Bowers et al	?
EPI_ISL_8648493	NewZealand/22CH0125/2022	2022-01-04	Human	Labcare Pathology Ltd	Institute of Environmental Science and Research (ESR)	Sarah Cockerton et al	?
EPI_ISL_854416	USA/NY-Wadsworth-21005064-01/2020	2020-12-28	Human	MONTEFIORE MEDICAL CENTER LABORATORIES	Wadsworth Center, New York State Department of Health	Kirsten St. George et al	?
EPI_ISL_577823	mink/Netherlands/NB-EMC-52-2/2020	2020-09-15	Mink	Dutch COVID-19 response team	Erasmus Medical Center	OH consortium et al	?
EPI_ISL_2156149	Philippines/PH-PGC-05829/2021	2021-02-02	Human	Butuan Medical Center	Philippine Genome Center	Francis A. Tablizo et al	?
EPI_ISL_832951	USA/ME-HETL-J0648/2020	2020-12-29	Human	Maine HETL	Tewhey Lab, The Jackson Laboratory	Matluk et al	?
EPI_ISL_4572456	USA/TN-SPHL-0798/2021	2021	Human	TN DOH Lab Services	TN DOH Lab Services	Karen Beasley-Maynard et al	?
EPI_ISL_445237	Sweden/20-07653/2020	2020-04-21	Human	Narhalsan Molnlycke, Barn och ungdomsmedicin	The Public Health Agency of Sweden	Mats Reimer et al	?
EPI_ISL_2732166	England/BHRT-24B6500/2020	2020	Human	Respiratory Virus Unit, Microbiology Services Colindale, Public Health England	COVID-19 Genomics UK (COG-UK) Consortium	PHE Covid Sequencing Team et al	?
EPI_ISL_2224094	USA/TX-HMH-MCoV-40909/2020	2020-07-22	Human	Houston Methodist Hospital	Houston Methodist Hospital	Randall J. Olsen et al	?
EPI_ISL_1319235	USA/GA-CDC-LC0021356/2021	2021-03-03	Human	Laboratory Corporation of America	Centers for Disease Control and Prevention Division of Viral Diseases, Pathogen Discovery	Peter W. Cook et al	?
EPI_ISL_649921	England/204742216/2020	2020	Human	Respiratory Virus Unit, Microbiology Services Colindale, Public Health England	COVID-19 Genomics UK (COG-UK) Consortium	PHE Covid Sequencing Team et al	?
EPI_ISL_2790459	USA/NY-UW-3600182/2020	2020-05-10	Human	UW Virology Lab	UW Virology Lab	Pavitra Roychoudhury et al	?
EPI_ISL_1511449	USA/PA-VSP0163/2020	2020-05-22	Human	Hospital of the University of Pennsylvania Molecular Pathology Lab	Bushman Lab - University of Pennsylvania	John Everett et al	?
EPI_ISL_3148877	dog/USA/TX-TAMU-392-21-002748-002/2020	2020-12-22	Canis lupus familiaris	Wisconsin Veterinary Diagnostic Laboratory	Diagnostic Virology Laboratory, National Veterinary Services Laboratories, USDA1920 Dayton Avenue, Ames, IA 50010, USA	Kerrie M. Franzen et al	?
EPI_ISL_6944122	Kenya/C71646/2020	2020-11-16	Human	KEMRI-Wellcome Trust Research Programme,Kilifi	KEMRI-Wellcome Trust Research Programme,Kilifi	Githinji G. et al	?
EPI_ISL_3120083	Italy/PIE-15854788/2021	2021-07-26	Human	A.S.L. NOVARA - ISTITUTO S.S. TRINITA' - BORGOMANERO - S.S. LABORATORIO ANALISI CHIMICO CLINICHE -	Fondazione del Piemonte per l'Oncologia IRCCS	Antonino Sottile et al	?
EPI_ISL_2990784	USA/FL-Path-Saliva-117/2021	2021-02	Human	University of Florida Health Pathology Laboratories	Salemi Lab, University of Florida	Magalis BR et al	?
EPI_ISL_725406	England/NORW-F98D5/2020	2020	Human	Quadram Institute Bioscience	COVID-19 Genomics UK (COG-UK) Consortium	Dave J. Baker et al	?
EPI_ISL_1517406	CostaRica/HNN-0362/2020	2020-06-02	Human	Inciensa, Instituto Costarricense de Investigación y Enseñanza en Nutrición y Salud	Inciensa, Instituto Costarricense de Investigación y Enseñanza en Nutrición y Salud	Cristian Peréz-Corrales et al	?
EPI_ISL_1906706	USA/MI-MDHHS-SC27600/2021	2021-03-29	Human	Michigan Department of Health and Human Services, Bureau of Laboratories	Michigan Department of Health and Human Services, Bureau of Laboratories	Blankenship HM et al	?
EPI_ISL_2207846	USA/TX-HMH-MCoV-36827/2020	2020-12-29	Human	Houston Methodist Hospital	Houston Methodist Hospital	Randall J. Olsen et al	?
EPI_ISL_2422250	USA/MO-CDC-3953589-001/2020	2020-12-13	Human	Springfield Greene County Health Dept.	Genomics and Discovery, Respiratory Viruses Branch, Division of Viral Diseases, Centers for Disease Control and Prevention	Anna Kelleher et al	?
EPI_ISL_683027	mink/Denmark/mDK-176/2020	2020-11-05	Mink	Department of Virus and Microbiological Special Diagnostics, Statens Serum Institut, Copenhagen, Denmark	Albertsen Lab, Department of Chemistry and Bioscience, Aalborg University, Denmark	Danish Covid-19 Genome Consortium et al	?
EPI_ISL_683195	mink/Denmark/mDK-440/2020	2020-10-28	Mink	Department of Virus and Microbiological Special Diagnostics, Statens Serum Institut, Copenhagen, Denmark	Albertsen Lab, Department of Chemistry and Bioscience, Aalborg University, Denmark	Danish Covid-19 Genome Consortium et al	?
EPI_ISL_2499698	Canada/BC-BCCDC-37538/2021	2021-01-04	Human	BCCDC Public Health Laboratory	BCCDC Public Health Laboratory	Prystajecky Natalie et al	?
EPI_ISL_3414391	Turkey/HSGM-FS4982/2021	2021-08-07	Human	Ministry of Health Turkey	Ministry of Health Turkey	Fatma Bayrakdar et al	?
EPI_ISL_1362848	USA/MO-MSPHL-000302/2020	2020-11-03	Human	Missouri State Public Health Laboratory	Missouri State Public Health Laboratory	Matthew Sinn et al	?
EPI_ISL_641460	mink/Denmark/mDK-68/2020	2020-09-22	Mink	Department of Virus and Microbiological Special Diagnostics, Statens Serum Institut, Copenhagen, Denmark	Albertsen lab, Department of Chemistry and Bioscience, Aalborg University, Denmark	Thomas Bruun Rasmussen et al	?
EPI_ISL_5412241	USA/MD-HP09690-PIDBNJAWQH/2020	2020-04-30	Human	Johns Hopkins Hospital Department of Pathology	Johns Hopkins Hospital Department of Pathology	C. Paul Morris et al	?
EPI_ISL_4109555	India/HR-HR058/2020	2020	Human	INSACOG Surveillance	INSACOG at CSIR Institute of Genomics and Integrative Biology	INSACOG et al	?
EPI_ISL_1014974	mink/USA/WI-CDC-3892604-001/2020	2020-10-15	Mink	Wisconsin Department of Agriculture, Trade, and Consumer Protection	Pathogen Discovery, Respiratory Viruses Branch, Division of Viral Diseases, Centers for Disease Control and Prevention	Jing Zhang et al	?
EPI_ISL_4474698	USA/CA-CDPH1835/2021	2021-09-17	Human	California Department of Public Health	California Department of Public Health	CDPH IDLB COVIDNet et al	?
EPI_ISL_5316921	india/DL_IGIB11305072/2020	2020	Human	Devki Devi Foundation, a unit of Max Healthcare	CSIR-IGIB	Rajesh Pandey et al	?
EPI_ISL_5536462	Nigeria/MRL-0S-0446/2021	2021-02-17	Human	Multidisciplinary Reserch Lab, Osun State University	Central Research Laboratory	Ayorinde Babatunde James et al	?
EPI_ISL_1484357	USA/WY-WPHL-20153385/2020	2020-11-30	Human	Wyoming Public Health Laboratory	Wyoming Public Health Laboratory	Jim Mildenberger et al	?
EPI_ISL_5253774	USA/CO-CDPHE-2005230689/2020	2020-05-22	Human	Colorado Department of Public Health and Environment	Colorado Department of Public Health and Environment	Laura Bankers et al	?
EPI_ISL_2191053	USA/TX-HMH-MCoV-32419/2020	2020-12-18	Human	Houston Methodist Hospital	Houston Methodist Hospital	Randall J. Olsen et al	?
EPI_ISL_471680	USA/MI-MDHHS-SC20656/2020	2020-04-28	Human	Michigan Department of Health and Human Services, Bureau of Laboratories	Michigan Department of Health and Human Services, Bureau of Laboratories	Blankenship HM et al	?
EPI_ISL_1014550	Curacao/CW-RIVM-21733/2020	2020-12-18	Human	Dutch COVID-19 response team	National Institute for Public Health and the Environment (RIVM)	Adam Meijer et al	?
EPI_ISL_1037774	USA/KS-CDC-LC0012756/2021	2021-02-01	Human	Laboratory Corporation of America	Respiratory Viruses Branch, Division of Viral Diseases, Centers for Disease Control and Prevention	Peter W. Cook et al	?
EPI_ISL_460127	USA/MA-MGH-00228/2020	2020-04-06	Human	Massachusetts General Hospital	Infectious Disease Program, Broad Institute of Harvard and MIT	Lemieux et al	Introduction and spread of SARS-CoV-2 in the greater Boston area
EPI_ISL_1087163	USA/PA-CDC-QDX21487506/2021	2021-01-25	Human	Quest Diagnostics Incorporated	Respiratory Viruses Branch, Division of Viral Diseases, Centers for Disease Control and Prevention	Peter W. Cook et al	?
EPI_ISL_3256803	Turkey/HSGM-GF1673/2021	2021-07-12	Human	Ministry of Health Turkey	Ministry of Health Turkey	Fatma Bayrakdar et al	?
EPI_ISL_1194021	USA/CA-CDC-QDX22169637/2021	2021-02-17	Human	Quest Diagnostics Incorporated	Centers for Disease Control and Prevention Division of Viral Diseases, Pathogen Discovery	Peter W. Cook et al	?
EPI_ISL_683042	mink/Denmark/mDK-191/2020	2020-11-03	Mink	Department of Virus and Microbiological Special Diagnostics, Statens Serum Institut, Copenhagen, Denmark	Albertsen Lab, Department of Chemistry and Bioscience, Aalborg University, Denmark	Danish Covid-19 Genome Consortium et al	?
EPI_ISL_7673511	USA/CA-CDPH-2000003310/2020	2020-12-18	Human	CDPH VBL	California Department of Public Health	Emily Smith on behalf of CDPH-COVIDNet et al	?
EPI_ISL_524622	England/LOND-126027C/2020	2020-03-14	Human	North West London Pathology, Imperial College Healthcare NHS Trust	Wellcome Sanger Institute for the COVID-19 Genomics UK (COG-UK) consortium	Ling Li et al	?
EPI_ISL_1531541	USA/OR-OSPHL00149/2021	2021-01-06	Human	Oregon State Public Health Laboratory	Oregon State Public Health Laboratory	John Fontana et al	?
EPI_ISL_577780	mink/Netherlands/NB-EMC-36-4/2020	2020-08-20	Mink	Dutch COVID-19 response team	Erasmus Medical Center	OH consortium et al	?
EPI_ISL_5443649	USA/CA-CDPH-2000015522/2020	2020-12-15	Human	CDPH VBL	California Department of Public Health	Emily Smith on behalf of CDPH-COVIDNet et al	?
EPI_ISL_1086292	USA/CA-CDC-QDX21404541/2021	2021-01-25	Human	Quest Diagnostics Incorporated	Respiratory Viruses Branch, Division of Viral Diseases, Centers for Disease Control and Prevention	Peter W. Cook et al	?
EPI_ISL_906388	USA/CA-QDX-3935/2021	2021-01-10	Human	Quest Diagnostics	Quest Diagnostics	Rosenthal et al	?
EPI_ISL_1424877	PapuaNewGuinea/PNG548/2021	2021	Human	Queensland Medical Laboratories	Melbourne Diagnostic Unit Public Health Laboratory (MDU-PHL)	Palou et al	?
EPI_ISL_423334	England/20139001704/2020	2020-03-27	Human	Respiratory Virus Unit, Microbiology Services Colindale, Public Health England	Respiratory Virus Unit, Microbiology Services Colindale, Public Health England	Monica Galiano et al	Preliminary analysis of SARS-CoV-2 importation & establishment of UK transmission lineages
EPI_ISL_2885108	USA/MD-HP07023-PIDZELXVEF/2020	2020-05-04	Human	Johns Hopkins Hospital Department of Pathology	Johns Hopkins Hospital Department of Pathology	C. Paul Morris et al	?
EPI_ISL_3050766	mink/Denmark/mDK-849/2020	2020-08-24	Mink	Department of Virus and Microbiological Special Diagnostics, Statens Serum Institut, Copenhagen, Denmark	Albertsen lab, Department of Chemistry and Bioscience, Aalborg University, Denmark	Danish Covid-19 Genome Consortia et al	?
EPI_ISL_759860	USA/un-PB-Wuhan-Hu-1/2020	2020-05-04	Human	Molecular, ProgenaBiome	Molecular, ProgenaBiome	Papoutsis et al	?
EPI_ISL_855535	Kenya/C77138/2020	2020-12-07	Human	KEMRI-Wellcome Trust Research Programme/KEMRI-CGMR-C Kilifi	KEMRI-Wellcome Trust Research Programme/KEMRI-CGMR-C Kilifi	Githinji et al	?
EPI_ISL_1362709	USA/MO-MSPHL-000160/2020	2020-08-03	Human	Missouri State Public Health Laboratory	Missouri State Public Health Laboratory	Matthew Sinn et al	?
EPI_ISL_566038	lion/USA/NY-041520/2020	2020-04-04	Panthera leo	Wildlife Conservation Society, Bronx Zoo	Diagnostic Virology Laboratory, United States Department of Agriculture, National Veterinary Services Laboratories, Population Medicine and Diagnostic Sciences, Cornell University	McAloose et al	?
EPI_ISL_1443186	lion/Spain/CT-ZooBarcelona-CR-128-IrsiCaixaR005TQ1B6/2020	2020-11-11	Panthera leo	Zoo Barcelona | IRTA-CReSA	IrsiCaixa	J.Rodon et al	?
EPI_ISL_8783184	Poland/2201315953656/2022	2022-01-16	Human	Warsaw Genomics Laboratorium Analiz Genetycznych	WSSE w Warszawie	Dorota Wagrocka - Roczniak et al	?
EPI_ISL_471469	pangolin/Guangdong/SM44-9/2019	2019	Manis javanica	South China Agricultural University	South China Agricultural University	Yongyi Shen et al	?
EPI_ISL_2363677	Turkey/HSGM-B11999/2021	2021-05-05	Human	Ministry of Health Turkey	Ministry of Health Turkey	Fatma Bayrakdar et al	?
EPI_ISL_1499420	USA/NY-Wadsworth-21016234-01/2021	2021-01-28	Human	URMC LABS	Wadsworth Center, New York State Department of Health	Kirsten St. George et al	?
EPI_ISL_447618	Taiwan/NTU24/2020	2020-03-25	Human	Department of Laboratory Medicine, National Taiwan University Hospital	Microbial Genomics Core Lab, National Taiwan University Centers of Genomic and Precision Medicine	Shiou-Hwei Yeh et al	?
EPI_ISL_683328	mink/Denmark/mDK-595/2020	2020-10-13	Mink	Department of Virus and Microbiological Special Diagnostics, Statens Serum Institut, Copenhagen, Denmark	Albertsen Lab, Department of Chemistry and Bioscience, Aalborg University, Denmark	Danish Covid-19 Genome Consortium et al	?
EPI_ISL_442721	England/BRIS-1233FE/2020	2020-04-05	Human	PHE South West Regional Laboratory, National Infection Service	Wellcome Sanger Institute for the COVID-19 Genomics UK (COG-UK) consortium	Stephanie Hutchings et al	Preliminary analysis of SARS-CoV-2 importation & establishment of UK transmission lineages
EPI_ISL_7660560	France/IDF-HMN-21122090247/2021	2021-12-03	Human	Hôpital Cochin	Department of Virology, Henri Mondor University Hospital, Assistance Publique Hôpitaux de Paris, Université Paris-Est Créteil, INSERM U955	Christophe Rodriguez et al	?
EPI_ISL_1586318	Iceland/1144/2020	2020-03-24	Human	The National University Hospital of Iceland	deCODE genetics	Daniel F Gudbjartsson et al	?
EPI_ISL_1271964	Canada/ON-PHL-20-80520/2020	2020-04	Human	Public Health Ontario Laboratory	Public Health Ontario Laboratory	Vanessa G Allen et al	?
EPI_ISL_1059984	Spain/CM-ISCIII-2018137/2020	2020-12-22	Human	CONSEJERIA DE SANIDAD Y ASUNTOS SOCIALES	Instituto de Salud Carlos III	Vázquez-Morón et al	?
EPI_ISL_7857655	USA/CA-CDPH-2000008404/2020	2020-12-09	Human	CDPH VBL	California Department of Public Health	Emily Smith on behalf of CDPH-COVIDNet et al	?
EPI_ISL_490808	Wales/PHWC-165E77/2020	2020-06-19	Human	Wales Specialist Virology Centre Sequencing lab: Pathogen Genomics Unit	COVID-19 Genomics UK (COG-UK) Consortium	Catherine Moore et al	?
EPI_ISL_445221	Sweden/20-05444/2020	2020-03-11	Human	Wasterlakarna	The Public Health Agency of Sweden	Frida Ahlfors et al	?
EPI_ISL_566501	England/MILK-9C2B5B/2020	2020-09-10	Human	Lighthouse Lab in Milton Keynes	Wellcome Sanger Institute for the COVID-19 Genomics UK (COG-UK) consortium	The Lighthouse Lab in Milton Keynes et al	?
EPI_ISL_3030101	Switzerland/BS-UHB-42623379/2021	2021-01-03	Human	Clinical Virology	Clinical Bacteriology	Tim Roloff et al	?
EPI_ISL_1130707	Switzerland/VD-ETHZ-461159/2021	2021-01-19	Human	Viollier AG	Department of Biosystems Science and Engineering, ETH Zürich	Chaoran Chen et al	?
EPI_ISL_6331934	France/PAC-IHU-37996-Nova1M/2020	2020-04	Human	MEPHI, Aix Marseille University	MEPHI, Aix Marseille University	Anthony LEVASSEUR et al	?
EPI_ISL_543949	USA/TX-HMH-3036/2020	2020-05-22	Human	Houston Methodist Hospital	Houston Methodist Hospital	S. Wesley Long et al	?
EPI_ISL_7213576	India/KL-GENESCOV01015/2020	2020-12-09	Human	INSACOG-IGIB and Kerala State SARS-COV-2 Genome Surveillance Programme (GENESCOV2)	INSACOG and GENESCOV2 at CSIR Institute of Genomics and Integrative Biology	INSACOG-IGIB et al	?
EPI_ISL_693955	Switzerland/SH-ETHZ-370454/2020	2020-11-16	Human	Viollier AG	Department of Biosystems Science and Engineering, ETH Zürich	Christian Beisel et al	?
EPI_ISL_3371130	USA/PA-M20156839/2020	2020-12-10	Human	Pennsylvania Department of Health Bureau of Laboratories	Pennsylvania Department of Health Bureau of Laboratories	Dongxiang Xia et al	?
EPI_ISL_556416	England/ALDP-94D226/2020	2020-06-14	Human	Lighthouse Lab in Alderley Park	Wellcome Sanger Institute for the COVID-19 Genomics UK (COG-UK) consortium	The Lighthouse Lab in Alderley Park et al	?
EPI_ISL_604632	USA/CA-QDX-2324/2020	2020-03-16	Human	Quest Diagnostics	Quest Diagnostics	Rosenthal et al	?
EPI_ISL_4084947	Canada/QC-1nIUM-T8092085/2020	2020-10-09	Human	Laboratoire de santé publique du Québec	Laboratoire de santé publique du Québec	Sandrine Moreira et al	?
EPI_ISL_2884963	USA/MD-HP06643-PIDHDCPQKW/2020	2020-04-04	Human	Johns Hopkins Hospital Department of Pathology	Johns Hopkins Hospital Department of Pathology	C. Paul Morris et al	?
EPI_ISL_3537135	USA/CA-CDPH1561/2020	2020-11-15	Human	California Department of Public Health	California Department of Public Health	CDPH IDLB COVIDNet et al	?
EPI_ISL_429664	Brazil/MG-CV1/2020	2020-03-04	Human	Central Public Health Laboratory/Octávio Magalhães Institute (IOM) from the Ezequiel Dias Foundation (FUNED)	Instituto Octávio Magalhães / Fundação Ezequiel Dias (IOM/Funed)	Talita Adelino et al	The ongoing COVID-19 epidemic in Minas Gerais, Brazil: insights from epidemiological data and SARS-CoV-2 whole genome sequencing.
EPI_ISL_471832	USA/MI-MDHHS-SC20811/2020	2020-05-20	Human	Michigan Department of Health and Human Services, Bureau of Laboratories	Michigan Department of Health and Human Services, Bureau of Laboratories	Blankenship HM et al	?
EPI_ISL_480885	USA/FL-BPHL-0234/2020	2020-04-23	Human	Florida Bureau of Public Health Laboratories	Florida Bureau of Public Health Laboratories	Sarah Schmedes et al	?
EPI_ISL_1494485	USA/IL-IDPH-UNI-C-001619/2020	2020-07-11	Human	Illinois Department of Public Health	Gagnon Lab, Southern Illinois University	Keith Gagnon et al	?
EPI_ISL_3032793	Turkey/HSGM-B16930/2021	2021-06-15	Human	Ministry of Health Turkey	Ministry of Health Turkey	Fatma Bayrakdar et al	?
EPI_ISL_8769147	env/Austria/CeMM20954/2021	2021-11-28	Environment	Institute for Water Quality and Resource Management, Technical University Vienna	Bergthaler laboratory, CeMM Research Center for Molecular Medicine of the Austrian Academy of Sciences	Lukas Endler et al	?
EPI_ISL_2492277	Slovenia/233700/2021	2021-05-04	Human	Institute of Microbiology and Immunology, Faculty of Medicine, University of Ljubljana	Institute of Microbiology and Immunology, Faculty of Medicine, University of Ljubljana	Alen Suljič et al	?
EPI_ISL_1015472	Ecuador/UEES-E2-OC/2021	2021	Human	Omics Sciences Laboratory	Omics Sciences Laboratory	Derly Andrade Molina et al	?
EPI_ISL_1458484	USA/CA-CDC-FG-005482/2021	2021-03-11	Human	Fulgent Genetics	Centers for Disease Control and Prevention Division of Viral Diseases, Pathogen Discovery	Dakota Howard et al	?
EPI_ISL_2190621	USA/TX-HMH-MCoV-31985/2020	2020-12-22	Human	Houston Methodist Hospital	Houston Methodist Hospital	Randall J. Olsen et al	?
EPI_ISL_5655209	USA/NE-NCOV21-38501/2021	2021-10-22	Human	Nebraska Public Health Laboratory	NPHL COVID-19 Response Team	NPHL COVID-19 Response Team et al	?
EPI_ISL_1503403	USA/WA-S5675/2021	2021-01-15	Human	Seattle Flu Study	Seattle Flu Study	Deborah A. Nickerson et al	?
EPI_ISL_523037	mink/Netherlands/NB-EMC-17-19/2020	2020-07-02	Mink	Dutch COVID-19 response team	Erasmus Medical Center	OH consortium et al	?
EPI_ISL_1599011	Switzerland/SH-ETHZ-550003/2020	2020-12-07	Human	Viollier AG	Department of Biosystems Science and Engineering, ETH Zürich	Christian Beisel et al	?
EPI_ISL_3207811	Canada/QC-1nIUH-5524341139_2/2021	2021-03-21	Human	Laboratoire de santé publique du Québec	Laboratoire de santé publique du Québec	Sandrine Moreira et al	?
EPI_ISL_1171772	USA/MD-HP02629/2021	2021-02-27	Human	Johns Hopkins Hospital Department of Pathology	Johns Hopkins Hospital Department of Pathology	C. Paul Morris et al	?
EPI_ISL_2833854	USA/WA-PHL-000977/2021	2021-06-10	Human	Washington State Department of Health Public Health Laboratories	Washington State Department of Health Public Health Laboratories	Drew MacKellar et al	?
EPI_ISL_579020	USA/LA-EVTL616/2020	2020-07-01	Human	LSUHS Emerging Viral Threat Laboratory	Microbial Genome Sequencing Center	Jeremy P. Kamil et al	?
EPI_ISL_1227977	USA/NY-Wadsworth-21019033-01/2021	2021-01-22	Human	Masonic Care Community of NY	Wadsworth Center, New York State Department of Health	Kirsten St. George et al	?
EPI_ISL_447077	USA/MI-MDHHS-SC20279/2020	2020-04-20	Human	Michigan Department of Health and Human Services, Bureau of Laboratories	Michigan Department of Health and Human Services, Bureau of Laboratories	Blankenship HM et al	?
EPI_ISL_1732665	USA/MN-CDC-IBX235810339792/2021	2021-04-02	Human	Infinity Biologix	Centers for Disease Control and Prevention Division of Viral Diseases, Pathogen Discovery	Dakota Howard et al	?
EPI_ISL_889800	USA/LA-EVTL1828/2021	2021-01-19	Human	LSUHS Emerging Viral Threat Laboratory	Microbial Genome Sequencing Center	Rona S. Scott et al	?
EPI_ISL_3315722	Turkey/HSGM-GF13522/2021	2021-07-31	Human	Ministry of Health Turkey	Ministry of Health Turkey	Fatma Bayrakdar et al	?
EPI_ISL_462815	Canada/BC_21462515/2020	2020-03	Human	BCCDC Public Health Laboratory	BCCDC Public Health Laboratory	Harrigan et al	?
EPI_ISL_5442273	USA/CA-CDPH-2000014703/2020	2020-12-15	Human	CDPH VBL	California Department of Public Health	Emily Smith on behalf of CDPH-COVIDNet et al	?
EPI_ISL_1261702	Senegal/SN-DKi12-001/2021	2021-01-01	Human	Iressef Genomics lab	IRESSEF	Souleymane MBOUP et al	?
EPI_ISL_2869852	Germany/NW-KRO-353/2020	2020-03-21	Human	MVZ Labor Krone GbR	Center of Medical Microbiology, Virology, and Hospital Hygiene, University of Duesseldorf	Dennis Deschka et al	?
EPI_ISL_631477	USA/WI-WSLH-200721/2020	2020-10-03	Human	Wisconsin State Laboratory of Hygiene Communicable Disease Division	Wisconsin State Laboratory of Hygiene Communicable Disease Division	Kelsey R. Florek et al	?
EPI_ISL_3050756	mink/Denmark/mDK-820/2020	2020-08-13	Mink	Department of Virus and Microbiological Special Diagnostics, Statens Serum Institut, Copenhagen, Denmark	Albertsen lab, Department of Chemistry and Bioscience, Aalborg University, Denmark	Danish Covid-19 Genome Consortia et al	?
EPI_ISL_2080022	USA/IL-IDPH-COO-C-001024/2020	2020-05-07	Human	Illinois Department of Public Health	Gagnon Lab, Southern Illinois University	Keith Gagnon et al	?
EPI_ISL_5985781	USA/CA-CDPH-1002005627/2021	2021-08-21	Human	CDPH VBL	California Department of Public Health	CDPH-COVIDNet on behalf of Priva Path Labs Inc. et al	?
EPI_ISL_1236796	USA/TX-HMH-MCoV-27015/2021	2021-02-23	Human	Houston Methodist Hospital	Houston Methodist Hospital	S. Wesley Long et al	?
EPI_ISL_831781	USA/OH-USAFSAM-S486/2020	2020-10-19	Human	United States Air Force School of Aerospace Medicine	United States Air Force School of Aerospace Medicine	Anthony Fries et al	?
EPI_ISL_2243258	USA/DE-CDC-ASC210000748/2021	2021-03-03	Human	Aegis Sciences Corporation	Centers for Disease Control and Prevention Division of Viral Diseases, Pathogen Discovery	Dakota Howard et al	?
EPI_ISL_9158286	USA/NE-CUMC_20349283/2020	2020-11-27	Human	Creighton University Medical Center	Creighton COVID Consortium	Holly Stessman et al	?
EPI_ISL_3129198	USA/MI-MDHHS-SC30479/2021	2021-04-22	Human	Michigan Department of Health and Human Services, Bureau of Laboratories	Michigan Department of Health and Human Services, Bureau of Laboratories	Blankenship HM et al	?
EPI_ISL_1965443	Austria/CeMM7840/2021	2021-04-14	Human	HG Pharma GmbH	Bergthaler laboratory, CeMM Research Center for Molecular Medicine of the Austrian Academy of Sciences	Lukas Endler et al	?
EPI_ISL_955529	USA/CA-CZB-17358/2020	2020-11-30	Human	Humboldt County Public Health Laboratory	Chan-Zuckerberg Biohub	CZB Cliahub Consortium et al	?
EPI_ISL_803830	USA/WI-WSLH-201532/2020	2020-10-16	Human	Wisconsin State Laboratory of Hygiene Communicable Disease Division	Wisconsin State Laboratory of Hygiene Communicable Disease Division	Kelsey R. Florek et al	?
EPI_ISL_6331895	France/PAC-IHU-37945-Nova1M/2020	2020-04	Human	MEPHI, Aix Marseille University	MEPHI, Aix Marseille University	Anthony LEVASSEUR et al	?
EPI_ISL_979774	USA/CA-CZB-19180/2020	2020-12-08	Human	Humboldt County Public Health Laboratory	Chan-Zuckerberg Biohub	CZB Cliahub Consortium et al	?
EPI_ISL_3568108	Australia/NSW-SAVID-3200/2020	2020-03-17	Human	Area of Virology, Serology and Virology Division (SAViD), New South Wales Health Pathology Randwick	Virology Research Laboratory; Area of Virology, Serology and Virology Division (SAViD), New South Wales Health Pathology Randwick	Foster et al	?
EPI_ISL_1185382	USA/CA-CZB-23127/2021	2021-01-06	Human	Humboldt County Public Health Laboratory	Chan-Zuckerberg Biohub	CZB Cliahub Consortium et al	?
EPI_ISL_683024	mink/Denmark/mDK-173/2020	2020-11-04	Mink	Department of Virus and Microbiological Special Diagnostics, Statens Serum Institut, Copenhagen, Denmark	Albertsen Lab, Department of Chemistry and Bioscience, Aalborg University, Denmark	Danish Covid-19 Genome Consortium et al	?
EPI_ISL_2231718	India/AP-CCMB-CIA0835/2021	2021-03-03	Human	AP SSO	CSIR-Centre for Cellular and Molecular Biology-INSACOG	Payel Mukherjee et al	?
EPI_ISL_979738	USA/CA-CZB-19144/2020	2020-12-06	Human	Humboldt County Public Health Laboratory	Chan-Zuckerberg Biohub	CZB Cliahub Consortium et al	?
EPI_ISL_1443763	USA/KS-KHEL-0774/2020	2020-10-19	Human	Kansas Health and Environmental Lab	Kansas Health and Environmental Lab	Mike Grose et al	?
EPI_ISL_3718705	France/OCC-CERBAHC-08326127/2021	2021	Human	LBM Cerballiance Rangueil	CERBA HealthCare	Bénédicte Roquebert et al	?
EPI_ISL_832953	USA/ME-HETL-J0650/2020	2020-12-29	Human	Maine HETL	Tewhey Lab, The Jackson Laboratory	Matluk et al	?
EPI_ISL_879084	England/CAMC-106052A/2021	2021-01-16	Human	Lighthouse Lab in Cambridge	Wellcome Sanger Institute for the COVID-19 Genomics UK (COG-UK) Consortium	Rob Howes et al	?
EPI_ISL_419720	Australia/VIC107/2020	2020-03-19	Human	Microbiological Diagnostic Unit Public Health Laboratory	Microbiological Diagnostic Unit Public Health Laboratory	Seemann T. et al	Tracking the COVID-19 pandemic in Australia using genomics
EPI_ISL_2870754	Germany/NW-KRO-1106/2020	2020-06-18	Human	MVZ Labor Krone GbR	Center of Medical Microbiology, Virology, and Hospital Hygiene, University of Duesseldorf	Dennis Deschka et al	?
EPI_ISL_3315897	USA/CA-CDPH-2000017080/2021	2021-01-05	Human	CDPH VBL	California Department of Public Health	Emily Smith on behalf of CDPH-COVIDNet et al	?
EPI_ISL_683080	mink/Denmark/mDK-230/2020	2020-11-02	Mink	Department of Virus and Microbiological Special Diagnostics, Statens Serum Institut, Copenhagen, Denmark	Albertsen Lab, Department of Chemistry and Bioscience, Aalborg University, Denmark	Danish Covid-19 Genome Consortium et al	?
EPI_ISL_4219974	Mexico/CMX-INMEGEN-04-07-53/2020	2020-06-02	Human	Instituto Nacional de Medicina Genomica	Instituto Nacional de Medicina Genomica	Cedro-Tanda A et al	?
EPI_ISL_2759444	USA/NY-170-21-1/2021	2021-01-17	Human	Population Medicine and Diagnostic Sciences, Cornell University	Population Medicine and Diagnostic Sciences, Cornell University	Mitchell et al	?
EPI_ISL_448397	England/NOTT-110C44/2020	2020-05-01	Human	Queens Medical Centre, Clinical Microbiology Department / DeepSeq Nottingham	COVID-19 Genomics UK (COG-UK) Consortium	Gemma Clark et al	Preliminary analysis of SARS-CoV-2 importation & establishment of UK transmission lineages
EPI_ISL_8563217	USA/CT-Yale-15437/2021	2021-12-27	Human	Yale Clinical Virology Lab	Grubaugh Lab - Yale School of Public Health	Chantal Vogels et al	?
EPI_ISL_515635	SouthAfrica/KRISP-K002244/2020	2020-07-20	Human	NHLS-IALCH	KRISP, KZN Research Innovation and Sequencing Platform	Giandhari J et al	?
EPI_ISL_1609969	USA/PA-CDC-LC0036754/2021	2021-03-23	Human	Laboratory Corporation of America	Centers for Disease Control and Prevention Division of Viral Diseases, Pathogen Discovery	Dakota Howard et al	?
EPI_ISL_3353960	USA/VI-CDC-2-3906095/2021	2021-02-08	Human	VI-US Virgin Islands Department of Health	Centers for Disease Control and Prevention Division of Viral Diseases, Pathogen Discovery	Mili Sheth et al	?
EPI_ISL_7220631	India/KL-GENESCOV02702/2021	2021-03-26	Human	INSACOG-IGIB and Kerala State SARS-COV-2 Genome Surveillance Programme (GENESCOV2)	INSACOG and GENESCOV2 at CSIR Institute of Genomics and Integrative Biology	INSACOG-IGIB et al	?
EPI_ISL_1300957	USA/NY-MSHSPSP-PV21072/2020	2020-10-02	Human	MSHS Clinical Microbiology Laboratories	MSHS Pathogen Surveillance Program	Ana S. Gonzalez-Reiche et al	?
EPI_ISL_792296	Argentina/PAIS-A0212/2020	2020-04-28	Human	Laboratorio de genética y biología molecular del Hospital de trauma y emergencia Dr Federico Abete	Área de Secuenciación del Laboratorio de Virología del Hospital de Niños Dr. Ricardo Gutierrez on behalf of 'Proyecto Argentino Interinstitucional de genomica de SARS-CoV-2' (PAIS Consortium)	Nabaes Jodar et al	?
EPI_ISL_1701137	USA/CA-CZB-29488/2020	2020-12-22	Human	Alameda County Public Health Lab	Chan-Zuckerberg Biohub	CZB Cliahub Consortium et al	?
EPI_ISL_636045	USA/CA-ALSR-3473/2020	2020-07-15	Human	San Diego County Public Health Laboratory	Andersen lab at Scripps Research	SEARCH Alliance San Diego with Tracy Basler et al	?
EPI_ISL_2984590	Turkey/HSGM-B16769/2021	2021-06-16	Human	Ministry of Health Turkey	Ministry of Health Turkey	Fatma Bayrakdar et al	?
EPI_ISL_5695766	USA/CA-CDPH-MC1130969/2020	2020-10-08	Human	CDPH VBL	California Department of Public Health	Emily Smith on behalf of CDPH-COVIDNet et al	?
EPI_ISL_739240	USA/CA-CZB-14810/2020	2020-11-17	Human	Humboldt County Public Health Laboratory	Chan-Zuckerberg Biohub	CZB Cliahub Consortium et al	?
EPI_ISL_8326452	USA/AZ-TG395972/2020	2020-06-09	Human	Arizona Department of Health Services	TGen North	"Jolene Bowers et al	?
EPI_ISL_4275125	Norway/3162/2020	2020-08-17	Human	Furst Medical Laboratory	Norwegian Institute of Public Health, Department of Virology	Kathrine Stene-Johansen et al	?
EPI_ISL_8134563	Lithuania/IBT-LSC-VU-r33-26/2021	2021-12-16	Human	UAB Diagnostikos laboratorija	Institute of Biotechnology, Life Sciences Center, Vilnius University	Emilija Vasiliunaite et al	?
EPI_ISL_614493	Denmark/DCGC-1068/2020	2020-06-01	Human	Department of Virus and Microbiological Special Diagnostics, Statens Serum Institut, Denmark	Albertsen lab, Department of Chemistry and Bioscience, Aalborg University, Denmark	Danish Covid-19 Genome Consortia et al	?
EPI_ISL_683200	mink/Denmark/mDK-445/2020	2020-10-28	Mink	Department of Virus and Microbiological Special Diagnostics, Statens Serum Institut, Copenhagen, Denmark	Albertsen Lab, Department of Chemistry and Bioscience, Aalborg University, Denmark	Danish Covid-19 Genome Consortium et al	?
EPI_ISL_2919643	USA/AZ-TG955311/2020	2020-10-29	Human	TGen North	TGen North	"Jolene Bowers et al	?
EPI_ISL_1134140	USA/IN-CDC-STM-000012475/2021	2021-02-09	Human	Helix/Illumina	Respiratory Viruses Branch, Division of Viral Diseases, Centers for Disease Control and Prevention	Peter W. Cook et al	?
EPI_ISL_8794004	Italy/EMR_AUSLRomagna_C004-22-11/2022	2022-01-08	Human	U.O. Microbiologia Laboratorio Unico Centro Servizi - AUSL della Romagna	U.O. Microbiologia, Laboratorio Unico Centro Servizi - AUSL della Romagna	Giorgio Dirani et al	?
EPI_ISL_2422883	USA/CA-SEARCH-101518/2021	2021-01-01	Human	Sharp HealthCare Laboratory	Andersen lab at Scripps Research	SEARCH Alliance San Diego with Aaron Harding et al	?
EPI_ISL_1086737	USA/TX-CDC-QDX21490860/2021	2021-01-23	Human	Quest Diagnostics Incorporated	Respiratory Viruses Branch, Division of Viral Diseases, Centers for Disease Control and Prevention	Peter W. Cook et al	?
EPI_ISL_3333780	USA/MT-UMGC-00238/2020	2020-10-26	Human	University of Montana Genomics Core (UMGC)	University of Montana Genomics Core (UMGC)	William Conner et al	?
EPI_ISL_8526842	Senegal/285225/2021	2021-08-26	Human	Institut Pasteur de Dakar	Institut Pasteur de Dakar	Diallo Amadou et al	?
EPI_ISL_722489	Netherlands/ZH-EMC-1046/2020	2020	Human	Dutch COVID-19 response team	Erasmus Medical Center	Bas Oude Munnink et al	?
EPI_ISL_7856972	USA/CA-CDPH-2000011986/2020	2020-12-13	Human	CDPH VBL	California Department of Public Health	Emily Smith on behalf of CDPH-COVIDNet et al	?
EPI_ISL_543230	USA/TX-HMH-3826/2020	2020-06-12	Human	Houston Methodist Hospital	Houston Methodist Hospital	S. Wesley Long et al	?
EPI_ISL_1028803	USA/VA-CDC-LC0000689/2020	2020-12-27	Human	Laboratory Corporation of America	Respiratory Viruses Branch, Division of Viral Diseases, Centers for Disease Control and Prevention	Peter W. Cook et al	?
EPI_ISL_1541331	USA/OR-OHSU-10029/2021	2021-01-19	Human	OHSU Lab Services Molecular Microbiology Lab	Oregon SARS-CoV-2 Genome Sequencing Center	Brendan L. O'Connell et al	?
EPI_ISL_577826	mink/Netherlands/NB-EMC-52-5/2020	2020-09-15	Mink	Dutch COVID-19 response team	Erasmus Medical Center	OH consortium et al	?
EPI_ISL_1137055	USA/KS-KHEL-0352/2020	2020-12-31	Human	Kansas Health and Environmental Lab	Kansas Health and Environmental Lab	Mike Grose et al	?
EPI_ISL_5733082	Japan/PG-145284/2021	2021-09-14	Human	Pathogen Genomics Center, National Institute of Infectious Diseases	Pathogen Genomics Center, National Institute of Infectious Diseases	Tsuyoshi Sekizuka et al	?
EPI_ISL_490413	England/LIVE-A4314/2020	2020-06-16	Human	Liverpool Clinical Laboratories	COVID-19 Genomics UK (COG-UK) Consortium	Sam Haldenby et al	?
EPI_ISL_5442389	USA/CA-CDPH-2000015337/2020	2020-12-16	Human	CDPH VBL	California Department of Public Health	Emily Smith on behalf of CDPH-COVIDNet et al	?
EPI_ISL_2460101	India/DL-NCDC-110930/2021	2021-02-02	Human	National Centre for Disease Control (NCDC) Biotechnology Division, Delhi	NCDC Delhi, Biotechnology Division INSACOG	Meena Datta et al	?
EPI_ISL_2202543	Turkey/HSGM-B2216b/2021	2021-03-30	Human	Ministry of Health Turkey	Ministry of Health Turkey	Fatma Bayrakdar et al	?
EPI_ISL_683201	mink/Denmark/mDK-447/2020	2020-10-28	Mink	Department of Virus and Microbiological Special Diagnostics, Statens Serum Institut, Copenhagen, Denmark	Albertsen Lab, Department of Chemistry and Bioscience, Aalborg University, Denmark	Danish Covid-19 Genome Consortium et al	?
EPI_ISL_1048661	USA/ME-HETL-J1657/2020	2020-12-26	Human	Maine HETL	Tewhey Lab, The Jackson Laboratory	Matluk et al	?
EPI_ISL_5804759	deer/USA/IA-207530/2020	2020-11-07	Odocoileus virginianus	Department of Natural Resources, IA	Pennsylvania State Laboratory	Meera Surendran Nair et al	?
EPI_ISL_641412	mink/Denmark/mDK-19/2020	2020-10-22	Mink	Department of Virus and Microbiological Special Diagnostics, Statens Serum Institut, Copenhagen, Denmark	Albertsen lab, Department of Chemistry and Bioscience, Aalborg University, Denmark	Thomas Bruun Rasmussen et al	?
EPI_ISL_1476778	England/TFCI-2707BA1/2020	2020-04-09	Human	Bioinformatics and Biostatistics Lab, Advanced Sequencing Facility	COVID-19 Genomics UK (COG-UK) Consortium	Aengus Stewart et al	?
EPI_ISL_444729	USA/NY-NYUMC612/2020	2020-04-01	Human	NYU Langone Health	Departments of Pathology and Medicine, New York University School of Medicine	Maria Aguero-Rosenfeld et al	?
EPI_ISL_2484916	USA/WY-WYPHL20140676/2020	2020-11-17	Human	Wyoming Public Health Laboratory	Wyoming Public Health Laboratory	Jim Mildenberger et al	?
EPI_ISL_1541027	Chile/ML-72068/2021	2021-04-05	Human	Genetica Molecular and Subdepartamento de Virologia ISP Chile	Instituto de Salud Publica de Chile	Javier Tognarelli et al	?
EPI_ISL_417971	USA/UT-028/2020	2020-03-19	Human	Utah Public Health Laboratory	Utah Public Health Laboratory	Erin Young et al	?
EPI_ISL_622596	Denmark/DCGC-1846/2020	2020-03-30	Human	Department of Virus and Microbiological Special Diagnostics, Statens Serum Institut, Denmark	Albertsen lab, Department of Chemistry and Bioscience, Aalborg University, Denmark	Danish Covid-19 Genome Consortia et al	?
EPI_ISL_1014332	Aruba/AW-RIVM-11732/2021	2021-02-01	Human	Dutch COVID-19 response team	National Institute for Public Health and the Environment (RIVM)	Adam Meijer et al	?
EPI_ISL_631599	USA/NY-NYCPHL-000107/2020	2020-03-26	Human	Jamaica Hospital Medical Center	New York City Public Health Laboratory	Jade Wang et al	?
EPI_ISL_427452	USA/WI-UW-145/2020	2020-04-10	Human	University of Wisconsin-Madison AIDS Vaccine Research Laboratories	University of Wisconsin-Madison AIDS Vaccine Research Laboratories	Gage Moreno et al	Distinct patterns of SARS-CoV-2 transmission in two nearby communities in Wisconsin, USA
EPI_ISL_5259485	USA/CO-CDPHE-2008181919/2020	2020-08-17	Human	Colorado Department of Public Health and Environment	Colorado Department of Public Health and Environment	Laura Bankers et al	?
EPI_ISL_1513868	USA/CA-CDC-LC0031990/2021	2021-03-15	Human	Laboratory Corporation of America	Centers for Disease Control and Prevention Division of Viral Diseases, Pathogen Discovery	Dakota Howard et al	?
EPI_ISL_1514316	USA/WV-CDC-LC0033161/2021	2021-03-17	Human	Laboratory Corporation of America	Centers for Disease Control and Prevention Division of Viral Diseases, Pathogen Discovery	Dakota Howard et al	?
EPI_ISL_1921959	USA/IL-IDPH-COO-S-0001201/2020	2020-06-30	Human	Illinois Department of Public Health	Gagnon Lab, Southern Illinois University	Keith Gagnon et al	?
EPI_ISL_525622	USA/NY-Wadsworth-22513-01/2020	2020-03-16	Human	Wadsworth Center, New York State Department of Health	Wadsworth Center, New York State Department of Health	Kirsten St. George et al	?
EPI_ISL_739608	USA/CA-CZB-14860/2020	2020-11-23	Human	Humboldt County Public Health Laboratory	Chan-Zuckerberg Biohub	CZB Cliahub Consortium et al	?
EPI_ISL_1265362	mink/Netherlands/NB07_03KS/2020	2020-05-31	Mink	Dutch COVID-19 response team	Wageningen Bioveterinary Research	OH consortium et al	?
EPI_ISL_4505876	France/UN-016-0004/2020	2020-03-22	Human	Annecy - Rea	IAME UMR1137 Inserm, Université de Paris, Hôpital Bichat	Antoine Bridier-Nahmias et al	?
EPI_ISL_2991264	USA/FL-Path-Saliva-818/2021	2021-02	Human	University of Florida Health Pathology Laboratories	Salemi Lab, University of Florida	Magalis BR et al	?
EPI_ISL_512606	Ukraine/203100327/2020	2020-05-27	Human	National Laboratory for Influenza/Virology reference laboratory, Public Health Center of the Ministry of Health of Ukraine	Respiratory Virus Unit, Microbiology Services Colindale, Public Health England	PHE Covid Sequencing Team et al	?
EPI_ISL_4219821	Mexico/CMX-INMEGEN-04-05-83/2020	2020-05-28	Human	Instituto Nacional de Medicina Genomica	Instituto Nacional de Medicina Genomica	Cedro-Tanda A et al	?
EPI_ISL_1684466	USA/TX-CDC-LC0043646/2021	2021-04-01	Human	Laboratory Corporation of America	Centers for Disease Control and Prevention Division of Viral Diseases, Pathogen Discovery	Dakota Howard et al	?
EPI_ISL_613974	USA/TX-DSHS-0972/2020	2020-06-16	Human	Texas Department of State Health Services	Texas Department of State Health Services	Rashmi Tuladhar et al	?
EPI_ISL_1648981	USA/VA-CDC-ASC210009898/2021	2021-03-18	Human	Aegis Sciences Corporation	Centers for Disease Control and Prevention Division of Viral Diseases, Pathogen Discovery	Dakota Howard et al	?
EPI_ISL_2232666	Turkey/HSGM-B12278/2021	2021-05-07	Human	Ministry of Health Turkey	Ministry of Health Turkey	Fatma Bayrakdar et al	?
EPI_ISL_2826415	USA/CA-CDPH-2000037332/2021	2021-02-10	Human	CDPH VBL	California Department of Public Health	CDPH-COVIDNet et al	?
EPI_ISL_3254948	USA/IL-IDPH-SCO-S-0002533/2020	2020-09-25	Human	Illinois Department of Public Health	Gagnon Lab, Southern Illinois University	Keith Gagnon et al	?
EPI_ISL_632454	mink/Netherlands/NB-EMC-56-7/2020	2020-09-23	Mink	Dutch COVID-19 response team	Erasmus Medical Center	OH consortium et al	?
EPI_ISL_914632	USA/AZ-TG655061/2020	2020-03-29	Human	TGen North	TGen North	"Jolene Bowers et al	?
EPI_ISL_1365435	USA/MN-MDH-4006/2021	2021-03-04	Human	Mayo Clinic & Mayo Clinic Laboratories	Minnesota Department of Health, Public Health Laboratory	Alexandra Lorentz et al	?
EPI_ISL_4985664	USA/FL-CDC-QDX21871838/2021	2021-02-09	Human	Quest Diagnostics Incorporated	Centers for Disease Control and Prevention Division of Viral Diseases, Pathogen Discovery	Dakota Howard et al	?
EPI_ISL_925356	mink/USA/MI-CDC-3886603-001/2020	2020-10-14	Mink	Michigan Department of Agriculture and Rural Development	Pathogen Discovery, Respiratory Viruses Branch, Division of Viral Diseases, Centers for Disease Control and Prevention	Yan Li et al	?
EPI_ISL_983280	USA/NY-Wadsworth-21007993-01/2021	2021-01-06	Human	KALEIDA CENTER FOR LABORATORY MEDICINE	Wadsworth Center, New York State Department of Health	Kirsten St. George et al	?
EPI_ISL_765818	USA/MA-MGH-03400/2020	2020-12-07	Human	North Shore Medical Center	Infectious Disease Program, Broad Institute of Harvard and MIT	Lemieux et al	?
EPI_ISL_692949	USA/MA-MASPHL-00699/2020	2020-05-11	Human	Massachusetts State Public Health Laboratory	Massachusetts State Public Health Laboratory	Andrew Lang et al	?
EPI_ISL_5055486	USA/TN-SPHL-0245/2021	2021	Human	TN DOH Lab Services	TN DOH Lab Services	Karen Beasley-Maynard et al	?
EPI_ISL_1014959	mink/USA/WI-CDC-3892576-001/2020	2020-10-14	Mink	Wisconsin Department of Agriculture, Trade, and Consumer Protection	Pathogen Discovery, Respiratory Viruses Branch, Division of Viral Diseases, Centers for Disease Control and Prevention	Jing Zhang et al	?
EPI_ISL_465484	England/20186104904/2020	2020-04-28	Human	Respiratory Virus Unit, Microbiology Services Colindale, Public Health England	Respiratory Virus Unit, Microbiology Services Colindale, Public Health England	PHE Covid Sequencing Team et al	?
EPI_ISL_890987	USA/WA-S3561/2021	2021-01-12	Human	Seattle Flu Study	Seattle Flu Study	Deborah A. Nickerson et al	?
EPI_ISL_4730232	USA/MT-Walk-48/2020	2020-10-05	Human	Walk Lab Montana State University	Walk Lab Montana State University	Seth Walk et al	?
EPI_ISL_3459240	USA/TN-SPHL-0382/2021	2021	Human	TN DOH Lab Services	TN DOH Lab Services	Karen Beasley-Maynard et al	?
EPI_ISL_5084423	USA/TX-HMH-MCoV-44282/2020	2020-07-27	Human	Houston Methodist Hospital	Houston Methodist Hospital	Randall J. Olsen et al	?
EPI_ISL_2756458	Brazil/TO-3331/2021	2021-03-15	Human	Instituto Adolfo Lutz Central	Instituto Adolfo Lutz, Interdiciplinary Procedures Center, Strategic Laboratory	Claudio Tavares Sacchi et al	?
EPI_ISL_420489	England/20129040602/2020	2020-03-20	Human	Respiratory Virus Unit, Microbiology Services Colindale, Public Health England	Respiratory Virus Unit, Microbiology Services Colindale, Public Health England	Monica Galiano et al	Preliminary analysis of SARS-CoV-2 importation & establishment of UK transmission lineages
EPI_ISL_6565901	USA/FL-BPHL-15012/2021	2021-03-08	Human	Florida Bureau of Public Health Laboratories	Florida Bureau of Public Health Laboratories	Sarah Schmedes et al	?
EPI_ISL_641463	mink/Denmark/mDK-71/2020	2020-09-23	Mink	Department of Virus and Microbiological Special Diagnostics, Statens Serum Institut, Copenhagen, Denmark	Albertsen lab, Department of Chemistry and Bioscience, Aalborg University, Denmark	Thomas Bruun Rasmussen et al	?
EPI_ISL_734677	Belgium/rega-0429624/2020	2020-04-29	Human	UZ Leuven, National Reference Laboratory for Coronaviruses, Laboratory Medicine, Leuven, Belgium	KU Leuven, Rega Institute, Clinical and Epidemiological Virology	Tony Wawina-Bokalanga et al	?
EPI_ISL_7468223	India/AP-CCMB-CIB5261/2021	2021-11-10	Human	AP SSO	CSIR-Centre for Cellular and Molecular Biology-INSACOG	Malini Nemalikanti et al	?
EPI_ISL_5899831	fishingcat/USA/IL-21-029527-002/2021	2021-09-29	Prionailurus viverrinus	Veterinary Diagnostic Laboratory University of Illinois at Urbana-Champaign	Diagnostic Virology Laboratory, National Veterinary Services Laboratories, USDA1920 Dayton Avenue, Ames, IA 50010, USA	Kerrie M. Franzen et al	?
EPI_ISL_4701058	France/PAC-IHU--33024_Nova1/2021	2021-07	Human	MEPHI, Aix Marseille University	MEPHI, Aix Marseille University	Anthony LEVASSEUR et al	?
EPI_ISL_3245491	USA/NY-NYULH2379/2021	2021-07-04	Human	NYU Langone Health	Departments of Pathology and Medicine, New York University School of Medicine	Adriana Heguy et al	?
EPI_ISL_994250	England/QEUH-109CAAE/2021	2021-01-19	Human	Lighthouse Lab in Glasgow	Wellcome Sanger Institute for the COVID-19 Genomics UK (COG-UK) Consortium	Harper VanSteenhouse et al	?
EPI_ISL_6308504	Cameroon/CERI-KRISP-K026445/2021	2021-09-23	Human	Africa_CDC - Cameroon	KRISP, KZn Research Innovation and Sequencing Platform	Dr Essomba Rene Ghislain et al	?
EPI_ISL_557335	England/MILK-826752/2020	2020-07-16	Human	Lighthouse Lab in Milton Keynes	Wellcome Sanger Institute for the COVID-19 Genomics UK (COG-UK) consortium	The Lighthouse Lab in Milton Keynes et al	?
EPI_ISL_523084	mink/Netherlands/NB-EMC-25-12/2020	2020-07-26	Mink	Dutch COVID-19 response team	Erasmus Medical Center	OH consortium et al	?
EPI_ISL_2991164	USA/FL-Path-saliva-671/2021	2021-01	Human	University of Florida Health Pathology Laboratories	Salemi Lab, University of Florida	Magalis BR et al	?
EPI_ISL_699946	India/MH-ACTREC-294/2020	2020-07-14	Human	Hematopathology Laboratory, ACTREC, TMC	Hematopathology Laboratory, ACTREC, TMC	Hematopathology Laboratory et al	?
EPI_ISL_2920169	USA/WY-WYPHL-20119460/2020	2020-11-04	Human	Wyoming Public Health Laboratory	Wyoming Public Health Laboratory	Jim Mildenberger et al	?
EPI_ISL_683029	mink/Denmark/mDK-178/2020	2020-11-04	Mink	Department of Virus and Microbiological Special Diagnostics, Statens Serum Institut, Copenhagen, Denmark	Albertsen Lab, Department of Chemistry and Bioscience, Aalborg University, Denmark	Danish Covid-19 Genome Consortium et al	?
EPI_ISL_2834943	mink/USA/UT-20-027447-004/2020	2020-09-22	Mink	Utah Veterinary Diagnostic Laboratory	Diagnostic Virology Laboratory, National Veterinary Services Laboratories, USDA1920 Dayton Avenue, Ames, IA 50010, USA	Kerrie M. Franzen et al	?
EPI_ISL_1268424	USA/MD-CDC-STM-000016644/2021	2021-02-16	Human	Helix/Illumina	Centers for Disease Control and Prevention Division of Viral Diseases, Pathogen Discovery	Peter W. Cook et al	?
EPI_ISL_443855	England/BRIS-125D49/2020	2020-03-31	Human	PHE South West Regional Laboratory, National Infection Service	Wellcome Sanger Institute for the COVID-19 Genomics UK (COG-UK) consortium	Stephanie Hutchings et al	Preliminary analysis of SARS-CoV-2 importation & establishment of UK transmission lineages
EPI_ISL_2193494	USA/NJ-NYGC-NJ-BioR-533-Ampliseq/2020	2020-09-23	Human	Hackensack Medical Center	New York Genome Center	Michael Zody et al	?
EPI_ISL_476117	Switzerland/ZH-ETHZ-140069/2020	2020-04-29	Human	Viollier AG	Department of Biosystems Science and Engineering, ETH Zürich	Christian Beisel et al	?
EPI_ISL_896277	USA/NY-Wadsworth-21011363-01/2021	2021-01-14	Human	SUNY UPSTATE MEDICAL UNIVERSITY	Wadsworth Center, New York State Department of Health	Kirsten St. George et al	?
EPI_ISL_4533654	Spain/UN-ORC01422/2020	2020-03-24	Human	Biobanco de Investigación	IAME UMR1137 Inserm, Université de Paris, Hôpital Bichat	Antoine Bridier-Nahmias et al	?
EPI_ISL_1692158	USA/MN-CDC-IBX508235145332/2021	2021-03-21	Human	Infinity Biologix	Centers for Disease Control and Prevention Division of Viral Diseases, Pathogen Discovery	Dakota Howard et al	?
EPI_ISL_2957047	Germany/NW-RKI-I-187066/2021	2021-05-17	Human	Universitätsklinikum Bonn - Institut für Virologie	Robert Koch Institute	?	?
EPI_ISL_3398929	USA/TX-HHD-210729KVI6183/2020	2020-12-26	Human	Houston Health Dept.	Houston Health Dept.	Ryker Penn et al	?
EPI_ISL_2928450	tiger/USA/IN-21-003442-002/2021	2021-02-02	Panthera tigris sondaica	Veterinary Diagnostic Laboratory University of Illinois at Urbana-Champaign	Diagnostic Virology Laboratory, National Veterinary Services Laboratories, USDA1920 Dayton Avenue, Ames, IA 50010, USA	Kerrie M. Franzen et al	?
EPI_ISL_1367231	USA/NH-CDC-QDX22863479/2021	2021-03-10	Human	Quest Diagnostics Incorporated	Centers for Disease Control and Prevention Division of Viral Diseases, Pathogen Discovery	Peter W. Cook et al	?
EPI_ISL_8583864	USA/WV-WVU-WV128607/2022	2022-01-01	Human	Summersville Regional Medical Center	WVU and Marshall University Combined Genomics Core Facilities	James Denvir et al	?
EPI_ISL_3032792	Turkey/HSGM-B16924/2021	2021-06-15	Human	Ministry of Health Turkey	Ministry of Health Turkey	Fatma Bayrakdar et al	?
EPI_ISL_7857748	USA/CA-CDPH-2000008503/2020	2020-12-09	Human	CDPH VBL	California Department of Public Health	Emily Smith on behalf of CDPH-COVIDNet et al	?
EPI_ISL_984349	USA/CA-CDPH-UC1586/2020	2020-11-09	Human	California Department of Public Health	Chiu Laboratory, University of California, San Francisco	Charles Chiu et al	?
EPI_ISL_7667070	Canada/QC-1nMCY-S9223905/2021	2021-01-22	Human	Laboratoire de santé publique du Québec	Laboratoire de santé publique du Québec	Sandrine Moreira et al	?
EPI_ISL_1367424	USA/FL-CDC-QDX22818006/2021	2021-03-10	Human	Quest Diagnostics Incorporated	Centers for Disease Control and Prevention Division of Viral Diseases, Pathogen Discovery	Peter W. Cook et al	?
EPI_ISL_1734230	USA/CO-CDC-FG-022627/2021	2021-04-03	Human	Fulgent Genetics	Centers for Disease Control and Prevention Division of Viral Diseases, Pathogen Discovery	Dakota Howard et al	?
EPI_ISL_724330	England/EXET-13E581/2020	2020	Human	University of Exeter	COVID-19 Genomics UK (COG-UK) Consortium	Ben Temperton et al	?
EPI_ISL_1110572	USA/KS-KHEL-0276/2020	2020-11-04	Human	Kansas Health and Environmental Lab	Kansas Health and Environmental Lab	Mike Grose et al	?
EPI_ISL_5439862	USA/CO-CDPHE-2004230141/2020	2020-04-21	Human	Colorado Department of Public Health and Environment	Colorado Department of Public Health and Environment	Laura Bankers et al	?
EPI_ISL_1195353	Germany/BW-FR0586/2020	2020-12-02	Human	Institute of Virology, Medical Center, University of Freiburg, Freiburg, Germany	Institute of Virology, Clinial Virus Genomics, Medical Center, University of Freiburg, Freiburg, Germany	Jonas Fuchs et al	?
EPI_ISL_2396913	Mozambique/INS-K011808/2020	2020-09-10	Human	Instituto Nacional de Saude (INS), Mozambique	KRISP, KZN Research Innovation and Sequencing Platform	Nalia Ismael et al	?
EPI_ISL_596752	Australia/WA189/2020	2020-05-23	Human	PathWest Laboratory Medicine WA	PathWest Laboratory Medicine WA Microbial Surveillance Unit	PathWest Laboratory Medicine WA Microbial Surveillance Unit et al	?
EPI_ISL_1476790	England/TFCI-2707C62/2020	2020-04-07	Human	Bioinformatics and Biostatistics Lab, Advanced Sequencing Facility	COVID-19 Genomics UK (COG-UK) Consortium	Aengus Stewart et al	?
EPI_ISL_7855141	USA/CA-CDPH-2000012545/2020	2020-12-14	Human	CDPH VBL	California Department of Public Health	Emily Smith on behalf of CDPH-COVIDNet et al	?
EPI_ISL_6257967	gorilla/USA/CA-SEARCH-113031/2021	2021-10-31	Gorilla gorilla	San Diego County Public Health Laboratory	Andersen lab at Scripps Research	SEARCH Alliance San Diego with Ashleigh Murphy et al	?
EPI_ISL_1073564	Israel/CVL-3231/2021	2021-01-20	Human	Israel Central Virology laboratory	Israel National Consortium for SARS-CoV-2 sequencing	Neta Zuckerman et al	?
EPI_ISL_499659	England/LIVE-A5D24/2020	2020-03-19	Human	Liverpool Clinical Laboratories	COVID-19 Genomics UK (COG-UK) Consortium	Sam Haldenby et al	?
EPI_ISL_1514758	USA/CA-CDC-LC0033846/2021	2021-03-11	Human	Laboratory Corporation of America	Centers for Disease Control and Prevention Division of Viral Diseases, Pathogen Discovery	Dakota Howard et al	?
EPI_ISL_2877302	France/IDF-IPP3009/2020	2020-03-19	Human	Hospital	National Reference Center for Viruses of Respiratory Infections, Institut Pasteur, Paris	Marion Barbet et al	?
EPI_ISL_2987800	Turkey/HSGM-B18406/2021	2021-06-23	Human	Ministry of Health Turkey	Ministry of Health Turkey	Fatma Bayrakdar et al	?
EPI_ISL_683223	mink/Denmark/mDK-474/2020	2020-10-22	Mink	Department of Virus and Microbiological Special Diagnostics, Statens Serum Institut, Copenhagen, Denmark	Albertsen Lab, Department of Chemistry and Bioscience, Aalborg University, Denmark	Danish Covid-19 Genome Consortium et al	?
EPI_ISL_1513514	USA/NJ-CDC-ASC210012808/2021	2021-03-19	Human	Aegis Sciences Corporation	Centers for Disease Control and Prevention Division of Viral Diseases, Pathogen Discovery	Dakota Howard et al	?
EPI_ISL_8742779	England/ALDP-3181E4F/2022	2022-01-05	Human	Lighthouse Lab in Alderley Park	Wellcome Sanger Institute for the COVID-19 Genomics UK (COG-UK) Consortium	Jacquelyn Wynn et al	?
EPI_ISL_3691183	USA/CA-CDPH-2000005979/2020	2020-12-09	Human	CDPH VBL	California Department of Public Health	Emily Smith on behalf of CDPH-COVIDNet et al	?
EPI_ISL_1974998	England/LIVE-E10A10/2021	2021-04-28	Human	Liverpool Clinical Laboratories	COVID-19 Genomics UK (COG-UK) Consortium	Sam Haldenby et al	?
EPI_ISL_3068008	SouthAfrica/Tygerberg_68/2020	2020-04-16	Human	Division of Medical Virology, National Health Laboratory Service (NHLS), Tygerberg Hospital / Stellenbosch University	Division of Medical Virology, Stellenbosch University and NHLS Tygerberg Hospital	Susan Engelbrecht et al	?
EPI_ISL_6123999	tiger/USA/NE-TIGER_NCOV21-40167/2021	2021-11-07	Panthera tigris	Nebraska Public Health Laboratory	NPHL COVID-19 Response Team	NPHL COVID-19 Response Team et al	?
EPI_ISL_452621	Spain/PV-IBV-000954/2020	2020-03-28	Human	Servicio de Microbiología. Hospital Universitario Donostia. OSI Donostialdea. Área de Enfermedades Infecciosas, Grupo de Infección Respiratoria y Resistencia Antimicrobiana. Instituto de Investigación Sanitaria Biodonostia.	SeqCOVID-SPAIN consortium/IBV(CSIC)	Gustavo Cilla et al	?
EPI_ISL_8800434	Romania/B-1097/2022	2022-01-14	Human	National Institute of Infectious Diseases-Prof. Dr. Matei Bals Molecular Diagnostics Laboratory	National Institute of Infectious Diseases-Prof. Dr. Matei Bals Molecular Diagnostics Laboratory	Corina Casangiu et al	?
EPI_ISL_1576745	USA/MN-CDC-STM-000043363/2021	2021-03-25	Human	Helix/Illumina	Centers for Disease Control and Prevention Division of Viral Diseases, Pathogen Discovery	Dakota Howard et al	?
EPI_ISL_2757411	France/PAC-IHU-13314_Nova1/2020	2020-04-03	Human	MEPHI, Aix Marseille University	MEPHI, Aix Marseille University	Anthony LEVASSEUR et al	?
EPI_ISL_1936141	Egypt/ARMY-212/2021	2021-05-02	Human	Main Chemical Laboratories Egypt Army	Main Chemical Laboratories Egypt Army	Mohamed Seadawy et al	?
EPI_ISL_5702324	USA/OH-PLMI-HCKWM-05060/2021	2021	Human	Pathology and Laboratory Medicine Institute, Cleveland Clinic, Ohio, USA	Pathology and Laboratory Medicine Institute, Cleveland Clinic, Ohio, USA	Jessica Spildener et al	?
EPI_ISL_8613732	USA/CA-CDPH-3000016856/2021	2021-02-11	Human	CDPH VBL	California Department of Public Health	CDPH-COVIDNet et al	?
EPI_ISL_1203015	USA/TX-HMH-MCoV-17304/2020	2020-11-09	Human	Houston Methodist Hospital	Houston Methodist Hospital	S. Wesley Long et al	?
EPI_ISL_523068	mink/Netherlands/NB-EMC-2-13/2020	2020-04-27	Mink	Dutch COVID-19 response team	Erasmus Medical Center	OH consortium et al	?
EPI_ISL_452132	USA/FL-CDC-03069906-001/2020	2020-03-09	Human	FL Bureau of Public Health Laboratories	Pathogen Discovery, Respiratory Viruses Branch, Division of Viral Diseases, Centers for Disease Control and Prevention	Krista Queen et al	?
EPI_ISL_4985893	USA/KY-CDC-QDX21673594/2021	2021-01-29	Human	Quest Diagnostics Incorporated	Centers for Disease Control and Prevention Division of Viral Diseases, Pathogen Discovery	Dakota Howard et al	?
EPI_ISL_495395	USA/FL-BPHL-0489/2020	2020-03-24	Human	Florida Bureau of Public Health Laboratories	Florida Bureau of Public Health Laboratories	Sarah Schmedes et al	?
EPI_ISL_2853860	USA/CA-CDPH-3000009825/2021	2021-02-08	Human	CDPH VBL	California Department of Public Health	CDPH-COVIDNet et al	?
EPI_ISL_2193574	USA/NJ-NYGC-NJ-BioR-401-Ampliseq/2020	2020-09-23	Human	Hackensack Medical Center	New York Genome Center	Michael Zody et al	?
EPI_ISL_5443335	USA/CA-CDPH-2000014294/2020	2020-12-14	Human	CDPH VBL	California Department of Public Health	Emily Smith on behalf of CDPH-COVIDNet et al	?
EPI_ISL_1169568	USA/WA-ISB16/2020	2020-07-11	Human	Swedish Medical Center, Seattle, WA, USA	Institute for Systems Biology	Jason D. Goldman et al	?
EPI_ISL_6278893	England/PHEP-YYB3Q4J/2021	2021	Human	Respiratory Virus Unit, Microbiology Services Colindale, Public Health England	COVID-19 Genomics UK (COG-UK) Consortium	PHE Covid Sequencing Team et al	?
EPI_ISL_1224862	USA/MN-MDH-3428/2021	2021-02-18	Human	Vault Health	Minnesota Department of Health, Public Health Laboratory	Alexandra Lorentz et al	?
EPI_ISL_6425270	deer/USA/IA-207770/2020	2020-12-02	Odocoileus virginianus	Department of Natural Resources, IA	Pennsylvania State Laboratory	Meera Surendran Nair et al	?
EPI_ISL_979770	USA/CA-CZB-19176/2020	2020-12-08	Human	Humboldt County Public Health Laboratory	Chan-Zuckerberg Biohub	CZB Cliahub Consortium et al	?
EPI_ISL_1398010	USA/NY-Wadsworth-21028540-01/2021	2021-02-28	Human	URMC LABS	Wadsworth Center, New York State Department of Health	Kirsten St. George et al	?
EPI_ISL_1087850	USA/CA-CDC-QDX21613434/2021	2021-01-31	Human	Quest Diagnostics Incorporated	Respiratory Viruses Branch, Division of Viral Diseases, Centers for Disease Control and Prevention	Peter W. Cook et al	?
EPI_ISL_3671835	USA/CA-CDPH-2000020686/2021	2021-01-04	Human	CDPH VBL	California Department of Public Health	Emily Smith on behalf of CDPH-COVIDNet et al	?
EPI_ISL_574408	USA/LA-EVTL274/2020	2020-08-26	Human	LSUHS Emerging Viral Threat Laboratory	Microbial Genome Sequencing Center	Jeremy P. Kamil et al	?
EPI_ISL_767071	USA/NM-DOH-2020642478/2020	2020-12-26	Human	New Mexico Department of Health Scientific Laboratory	New Mexico Department of Health Scientific Laboratory	D'eldra Malone et al	?
EPI_ISL_925699	Canada/ON-PHL-21-00322/2020	2020-11	Human	Public Health Ontario Laboratory	Public Health Ontario Laboratory	Vanessa G Allen et al	?
EPI_ISL_763604	England/PORT-2E9056/2020	2020	Human	Centre for Enzyme Innovation, University of Portsmouth / Translational Research Laboratory, Portsmouth Hospitals NHS Trust	COVID-19 Genomics UK (COG-UK) Consortium	Angela Beckett et al	?
EPI_ISL_887178	Germany/BAV-PL-virotum_20g5/2020	2020-04-11	Human	Protzer Lab	Protzer Lab, Gagneur Lab, Robert Koch Institut	Ulrike Protzer et al	?
EPI_ISL_1446716	USA/VT-CDC-2-4044446/2020	2020-04-04	Human	VT Dept. of Health Laboratory	Centers for Disease Control and Prevention Division of Viral Diseases, Pathogen Discovery	Mili Sheth et al	?
EPI_ISL_1087952	USA/CA-CDC-QDX21612658/2021	2021-01-31	Human	Quest Diagnostics Incorporated	Respiratory Viruses Branch, Division of Viral Diseases, Centers for Disease Control and Prevention	Peter W. Cook et al	?
EPI_ISL_2970850	Canada/QC-1nDWVQ-MX20014245/2020	2020-04-23	Human	Laboratoire de santé publique du Québec	Laboratoire de santé publique du Québec	Sandrine Moreira et al	?
EPI_ISL_1133820	USA/NC-CDC-STM-000011912/2021	2021-02-09	Human	Helix/Illumina	Respiratory Viruses Branch, Division of Viral Diseases, Centers for Disease Control and Prevention	Peter W. Cook et al	?
EPI_ISL_632475	mink/Netherlands/NB-EMC-61-1/2020	2020	Mink	Dutch COVID-19 response team	Erasmus Medical Center	OH consortium et al	?
EPI_ISL_1038154	USA/DE-CDC-LC0011717/2021	2021-01-29	Human	Laboratory Corporation of America	Respiratory Viruses Branch, Division of Viral Diseases, Centers for Disease Control and Prevention	Peter W. Cook et al	?
EPI_ISL_2202582	USA/TX-HMH-MCoV-34073/2020	2020-12-29	Human	Houston Methodist Hospital	Houston Methodist Hospital	Randall J. Olsen et al	?
EPI_ISL_1541539	USA/OR-OHSU-10287/2021	2021-01-28	Human	OHSU Lab Services Molecular Microbiology Lab	Oregon SARS-CoV-2 Genome Sequencing Center	Brendan L. O'Connell et al	?
EPI_ISL_538788	England/LEED-2A93FF/2020	2020-04-12	Human	Leeds Teaching Hospitals NHS Trust and Public Health England, National Infection Service (Leeds laboratory)	Wellcome Sanger Institute for the COVID-19 Genomics UK (COG-UK) consortium	Louissa Macfarlane-Smith et al	?
EPI_ISL_2958398	Turkey/HSGM-B17828/2021	2021-06-17	Human	Ministry of Health Turkey	Ministry of Health Turkey	Fatma Bayrakdar et al	?
EPI_ISL_847696	USA/CA-CDPH-UC417/2020	2020-11-18	Human	California Department of Public Health	Chiu Laboratory, University of California, San Francisco	Charles Chiu et al	?
EPI_ISL_3354715	USA/WI-CDC-2-4195075/2021	2021-04-07	Human	WI State Laboratory of Hygiene	Centers for Disease Control and Prevention Division of Viral Diseases, Pathogen Discovery	Mili Sheth et al	?
EPI_ISL_683151	mink/Denmark/mDK-302/2020	2020-11-10	Mink	Department of Virus and Microbiological Special Diagnostics, Statens Serum Institut, Copenhagen, Denmark	Albertsen Lab, Department of Chemistry and Bioscience, Aalborg University, Denmark	Danish Covid-19 Genome Consortium et al	?
EPI_ISL_1969274	USA/CA-SEARCH-8653/2020	2020-12-11	Human	Scripps Medical Laboratory	Andersen lab at Scripps Research	SEARCH Alliance San Diego with Michael Quigley et al	?
EPI_ISL_8527673	Senegal/2142994/2021	2021-01-14	Human	Institut Pasteur de Dakar	Institut Pasteur de Dakar	Diallo Amadou et al	?
EPI_ISL_490775	Wales/PHWC-165BAD/2020	2020-04-03	Human	Wales Specialist Virology Centre Sequencing lab: Pathogen Genomics Unit	COVID-19 Genomics UK (COG-UK) Consortium	Catherine Moore et al	?
EPI_ISL_825696	Canada/Qc-JUS-V927155399/2020	2020-07-26	Human	Laboratoire de santé publique du Québec	Laboratoire de santé publique du Québec	Sandrine Moreira et al	?
EPI_ISL_1465174	USA/AZ-TG781083/2020	2020-11-02	Human	Sonora Quest Laboratories	TGen North	"Jolene Bowers et al	?
EPI_ISL_3231958	USA/IL-C21WGS1588/2021	2021	Human	Illinois Department of Public Health	Illinois Department of Public Health - Chicago Lab	Vineet K. Dhiman et al	?
EPI_ISL_4132935	India/un-IGIB-767000960256/2021	2021	Human	INSACOG Surveillance	INSACOG at CSIR Institute of Genomics and Integrative Biology	INSACOG et al	?
EPI_ISL_522996	mink/Netherlands/NB-EMC-11-2/2020	2020-06-07	Mink	Dutch COVID-19 response team	Erasmus Medical Center	OH consortium et al	?
EPI_ISL_1211749	Turkey/HSGM-5945/2021	2021-02-24	Human	Ministry of Health Turkey	Ministry of Health Turkey	Fatma Bayrakdar et al	?
EPI_ISL_7921150	mouse/Austria/CeMM3758/2021	2021-02-05	Mus musculus	Department of Laboratory Medicine, Division of Clinical Virology, University of Medicine, Vienna	Bergthaler laboratory, CeMM Research Center for Molecular Medicine of the Austrian Academy of Sciences	Lukas Endler et al	?
EPI_ISL_603297	Switzerland/UR-ETHZ-300265/2020	2020-09-30	Human	Viollier AG	Department of Biosystems Science and Engineering, ETH Zürich	Christian Beisel et al	?
EPI_ISL_1708929	USA/NY-MSHSPSP-PV27024/2021	2021-01-26	Human	MSHS Clinical Microbiology Laboratories	MSHS Pathogen Surveillance Program	Ana S. Gonzalez-Reiche et al	?
EPI_ISL_8383549	Indonesia/JK-GS-FKUINIHRD-0311/2021	2021-12-26	Human	RSDC Wisma Atlet Kemayoran	Faculty of Medicine, Universitas Indonesia	Fadilah et al	?
EPI_ISL_493607	England/NOTT-112CBB/2020	2020-07-11	Human	Queens Medical Centre, Clinical Microbiology Department / DeepSeq Nottingham	COVID-19 Genomics UK (COG-UK) Consortium	Gemma Clark et al	?
EPI_ISL_1228097	USA/NY-Wadsworth-21017951-01/2021	2021-01-04	Human	MEMORIAL SLOAN KETTERING CANCER CENTER	Wadsworth Center, New York State Department of Health	Kirsten St. George et al	?
EPI_ISL_542174	Italy/LOM-UniMI-L183/2020	2020-03-21	Human	ASST GOM Niguarda	Dep. Of Oncology and Hemato-Oncology University of Milan	Claudia Alteri et al	?
EPI_ISL_669294	Denmark/DCGC-9958/2020	2020-11-09	Human	Department of Virus and Microbiological Special Diagnostics, Statens Serum Institut, Copenhagen, Denmark	Albertsen Lab, Department of Chemistry and Bioscience, Aalborg University, Denmark	Danish Covid-19 Genome Consortium et al	?
EPI_ISL_1515322	USA/NJ-CDC-LC0034739/2021	2021-03-17	Human	Laboratory Corporation of America	Centers for Disease Control and Prevention Division of Viral Diseases, Pathogen Discovery	Dakota Howard et al	?
EPI_ISL_7857720	USA/CA-CDPH-2000008472/2020	2020-12-09	Human	CDPH VBL	California Department of Public Health	Emily Smith on behalf of CDPH-COVIDNet et al	?
EPI_ISL_7702989	USA/WI-CDC-ASC210710983/2021	2021-11-19	Human	Aegis Sciences Corporation	Centers for Disease Control and Prevention Division of Viral Diseases, Pathogen Discovery	Dakota Howard et al	?
EPI_ISL_1937969	USA/NC-UNCC-000121/2020	2020-10-14	Human	UNC Charlotte COVID-19 Testing Lab	UNC Charlotte Environmental Monitoring Laboratory	Cynthia Gibas et al	?
EPI_ISL_740920	England/ALDP-B75724/2020	2020-11-12	Human	Oxford Viromics, NDM, University of Oxford; Oxford University Hospitals; Basingstoke and North Hampshire Hospital	COVID-19 Genomics UK (COG-UK) Consortium	Tanya Golubchik et al	?
EPI_ISL_548439	USA/CA-CZB-3724/2020	2020-07-20	Human	Orange County Public Health Laboratory	Chan-Zuckerberg Biohub	CZB Cliahub Consortium et al	?
EPI_ISL_8542940	syrianhamster/India/MH-ICMR-MCL-21-11828-HAM2-NT-p1-vero-8229/2021	2021-11	Mesocricetus auratus	Indian Council of Medical Research-National Institute of Virology, Microbial Containment Complex	Indian Council of Medical Research-National Institute of Virology, Microbial Containment Complex	Pragya D. Yadav et al	?
EPI_ISL_3032860	Turkey/HSGM-B4467/2021	2021-03-31	Human	Ministry of Health Turkey	Ministry of Health Turkey	Fatma Bayrakdar et al	?
EPI_ISL_876697	USA/KY-CDC-STM-A100259/2021	2021-01-03	Human	Helix/Illumina	Genomics and Discovery, Respiratory Viruses Branch, Division of Viral Diseases, Centers for Disease Control and Prevention	Peter W. Cook et al	?
EPI_ISL_5439940	USA/CO-CDPHE-2004270283/2020	2020-04-27	Human	Colorado Department of Public Health and Environment	Colorado Department of Public Health and Environment	Laura Bankers et al	?
EPI_ISL_780635	USA/TX-HMH-MCoV-8578/2020	2020-07-01	Human	Houston Methodist Hospital	Houston Methodist Hospital	S. Wesley Long et al	?
EPI_ISL_683184	mink/Denmark/mDK-426/2020	2020-10-27	Mink	Department of Virus and Microbiological Special Diagnostics, Statens Serum Institut, Copenhagen, Denmark	Albertsen Lab, Department of Chemistry and Bioscience, Aalborg University, Denmark	Danish Covid-19 Genome Consortium et al	?
EPI_ISL_471909	USA/MI-MDHHS-SC20888/2020	2020-05-17	Human	Michigan Department of Health and Human Services, Bureau of Laboratories	Michigan Department of Health and Human Services, Bureau of Laboratories	Blankenship HM et al	?
EPI_ISL_1221834	USA/KY-CDC-LC0019435/2021	2021-02-19	Human	Laboratory Corporation of America	Centers for Disease Control and Prevention Division of Viral Diseases, Pathogen Discovery	Peter W. Cook et al	?
EPI_ISL_3054986	France/PAC-IHU-15080-Nova1E/2021	2020-04-01	Human	MEPHI, Aix Marseille University	MEPHI, Aix Marseille University	Anthony LEVASSEUR et al	?
EPI_ISL_2990429	USA/FL-Shands-VTM-1267/2021	2021-01	Human	UF Health Shands Hospital - Core Laboratory	Salemi Lab, University of Florida	Magalis BR et al	?
EPI_ISL_853364	USA/PA-MGEL-01279/2020	2020-12-19	Human	UPMC Clinical Microbiology Laboratory	Microbial Genome Sequencing Center; Microbial Genomic Epidemiology Laboratory	Mustapha M. Mustapha et al	?
EPI_ISL_2502771	USA/WA-UW-5500666/2020	2020-04-15	Human	UW Virology Lab	UW Virology Lab	Pavitra Roychoudhury et al	?
EPI_ISL_2759273	USA/NY-NA-20-122/2020	2020-08-31	Human	Population Medicine and Diagnostic Sciences, Cornell University	Population Medicine and Diagnostic Sciences, Cornell University	Mitchell et al	?
EPI_ISL_847728	USA/CA-CDPH-UC524/2020	2020-12-08	Human	California Department of Public Health	Chiu Laboratory, University of California, San Francisco	Charles Chiu et al	?
EPI_ISL_1242470	England/QEUH-13116D7/2021	2021-02-23	Human	Lighthouse Lab in Glasgow	Wellcome Sanger Institute for the COVID-19 Genomics UK (COG-UK) Consortium	Harper VanSteenhouse et al	?
EPI_ISL_3414724	Turkey/HSGM-FS5297/2021	2021-08-07	Human	Ministry of Health Turkey	Ministry of Health Turkey	Fatma Bayrakdar et al	?
EPI_ISL_683247	mink/Denmark/mDK-502/2020	2020-10-21	Mink	Department of Virus and Microbiological Special Diagnostics, Statens Serum Institut, Copenhagen, Denmark	Albertsen Lab, Department of Chemistry and Bioscience, Aalborg University, Denmark	Danish Covid-19 Genome Consortium et al	?
EPI_ISL_456234	NewZealand/20VR1624/2020	2020-03-27	Human	Southern Community Labs Dunedin	Institute of Environmental Science and Research (ESR)	Matt Storey et al	?
EPI_ISL_2798076	USA/CA-CDPH-2000036144/2021	2021-02-02	Human	CDPH VBL	California Department of Public Health	CDPH-COVIDNet et al	?
EPI_ISL_1591101	Belgium/ITM_S120/2020	2020-11-08	Human	Queen Astrid Military Hospital	Institute of Tropical Medicine	Philippe Selhorst et al	?
EPI_ISL_471842	USA/MI-MDHHS-SC20821/2020	2020-05-13	Human	Michigan Department of Health and Human Services, Bureau of Laboratories	Michigan Department of Health and Human Services, Bureau of Laboratories	Blankenship HM et al	?
EPI_ISL_1340416	USA/GA-CDC-STM-000029846/2021	2021-03-04	Human	Helix/Illumina	Centers for Disease Control and Prevention Division of Viral Diseases, Pathogen Discovery	Peter W. Cook et al	?
EPI_ISL_2989709	USA/FL-Shands-VTM-112/2021	2021-02	Human	UF Health Shands Hospital - Core Laboratory	Salemi Lab, University of Florida	Magalis BR et al	?
EPI_ISL_7582155	USA/CA-CDPH-2000014050/2020	2020-12-14	Human	CDPH VBL	California Department of Public Health	Emily Smith on behalf of CDPH-COVIDNet et al	?
EPI_ISL_444022	USA/TX_GCID_192000003/2020	2020-03-18	Human	Baylor College of Medicine	Baylor College of Medicine: HGSC	Vasanthi Avadhanula et al	?
EPI_ISL_5440132	USA/CO-CDPHE-2005080378/2020	2020-05-07	Human	Colorado Department of Public Health and Environment	Colorado Department of Public Health and Environment	Laura Bankers et al	?
EPI_ISL_545104	USA/TX-HMH-2075/2020	2020-05-04	Human	Houston Methodist Hospital	Houston Methodist Hospital	S. Wesley Long et al	?
EPI_ISL_3671815	USA/CA-CDPH-2000020658/2021	2021-01-03	Human	CDPH VBL	California Department of Public Health	Emily Smith on behalf of CDPH-COVIDNet et al	?
EPI_ISL_2749947	England/PHESW-YYBYWRD/2021	2021-02-10	Human	Respiratory Virus Unit, Microbiology Services Colindale, Public Health England	COVID-19 Genomics UK (COG-UK) Consortium	PHE Covid Sequencing Team et al	?
EPI_ISL_2158055	Turkey/HSGM-B11315/2021	2021-04-28	Human	Ministry of Health Turkey	Ministry of Health Turkey	Fatma Bayrakdar et al	?
EPI_ISL_1322462	USA/KS-KHEL-0547/2020	2020-11-12	Human	Kansas Health and Environmental Lab	Kansas Health and Environmental Lab	Mike Grose et al	?
EPI_ISL_7711644	CostaRica/CABANA-CR-UCR-INCIENSA-ITV-UBA-Uda-UGA-IMSS-UPC-1965-661192/2021	2021-04-15	Human	Hospital Mexico	Universidad de Costa Rica e Instituto Costarricense de Investigacion y Ensenanza en Nutricion y Salud	Brenes Hebleen et al	?
EPI_ISL_542751	USA/TX-HMH-1490/2020	2020-04-30	Human	Houston Methodist Hospital	Houston Methodist Hospital	S. Wesley Long et al	?
EPI_ISL_8215724	Egypt/NRC-690/2021	2021-05-23	Human	Center of Scientific Excellence for Influenza Viruses (CSEIV), National Research Centre	Center of Scientific Excellence for Influenza Viruses (CSEIV), National Research Centre	Rabeh El-Shesheny et al	?
EPI_ISL_1086938	USA/MD-CDC-QDX21489068/2021	2021-01-23	Human	Quest Diagnostics Incorporated	Respiratory Viruses Branch, Division of Viral Diseases, Centers for Disease Control and Prevention	Peter W. Cook et al	?
EPI_ISL_8332901	USA/AZ-TG814007/2021	2021-02-17	Human	Arizona Department of Health Services	TGen North	Jolene Bowers et al	?
EPI_ISL_2984571	Turkey/HSGM-B16708/2021	2021-06-16	Human	Ministry of Health Turkey	Ministry of Health Turkey	Fatma Bayrakdar et al	?
EPI_ISL_5847496	USA/CO-CDPHE-2009060071/2020	2020-09-04	Human	Colorado Department of Public Health and Environment	Colorado Department of Public Health and Environment	Laura Bankers et al	?
EPI_ISL_447634	mink/Netherlands/NB04_index/2020	2020-05-06	Mink	Virology, Wageningen Bioveterinary Research	Virology, Wageningen Bioveterinary Research	Oreshkova et al	SARS-CoV-2 infection in farmed minks, the Netherlands, April and May 2020
EPI_ISL_1183547	Canada/ON-PHL-21-01740/2020	2020-12	Human	Public Health Ontario Laboratory	Public Health Ontario Laboratory	Vanessa G Allen et al	?
EPI_ISL_1272920	USA/WV-CDC-2-3980192/2021	2021-02-08	Human	WVDHHR - Office of Laboratory Services	Centers for Disease Control and Prevention Division of Viral Diseases, Pathogen Discovery	Krista Queen et al	?
EPI_ISL_1714803	Bangladesh/BCSIR-JU-06/2020	2020-11-04	Human	GRMDCR & JU	Genomic Research Lab, BCSIR	Md. Murshed Hasan Sarkar et al	?
EPI_ISL_2390855	Canada/QC-1nKGZ-R7131073/2021	2021-01-13	Human	Laboratoire de santé publique du Québec	Laboratoire de santé publique du Québec	Sandrine Moreira et al	?
EPI_ISL_8099231	cat/Latvia/411/2020	2020-12-17	Felis catus	BIOR	Latvian Biomedical Research and Study Centre	Alise Jakovele et al	?
EPI_ISL_2977770	USA/CA-CDPH-2000028798/2021	2021-01-18	Human	CDPH VBL	California Department of Public Health	CDPH-COVIDNet et al	?
EPI_ISL_611021	England/ALDP-A92582/2020	2020-10-19	Human	Lighthouse Lab in Alderley Park	Wellcome Sanger Institute for the COVID-19 Genomics UK (COG-UK) consortium	Jacquelyn Wynn et al	?
EPI_ISL_526079	USA/OR-OHSU-1971/2020	2020-07-30	Human	OHSU Lab Services Molecular Microbiology Lab	Oregon SARS-CoV-2 Genome Sequencing Center	Brendan L. O'Connell et al	?
EPI_ISL_801854	Chile/Santiago-RVN7782/2020	2020-04-23	Human	Laboratory of Molecular Virology, Pontificia Universidad Católica de Chile	MSHS Pathogen Surveillance Program	Leonardo I. Almonacid et al	?
EPI_ISL_578819	USA/LA-EVTL413/2020	2020-06-09	Human	LSUHS Emerging Viral Threat Laboratory	Microbial Genome Sequencing Center	Jeremy P. Kamil et al	?
EPI_ISL_3357877	France/IDF-APHPSorbonneUniversite_632/2020	2020-08-27	Human	Department of Virology, Saint-Antoine hospital	Department of Virology, Pitié-Salpêtrière hospital	Valentin Leducq et al	?
EPI_ISL_3647794	Turkey/HSGM-D15604/2021	2021-08-19	Human	Ministry of Health Turkey	Ministry of Health Turkey	Fatma Bayrakdar et al	?
EPI_ISL_776046	Germany/HH-hpi-p1567/2020	2020-03-15	Human	University Medical Center Hamburg Eppendorf	Heinrich Pette Institute, Leibniz Institute for Experimental Virology	Alexis Robitaille et al	?
EPI_ISL_2329554	USA/CA-SEARCH-100047/2020	2020-06-19	Human	San Diego County Public Health Laboratory	Andersen lab at Scripps Research	SEARCH Alliance San Diego with Ashleigh Murphy et al	?
EPI_ISL_2968816	USA/CA-CDPH-2000005323/2020	2020-12-09	Human	CDPH Valencia Branch Laboratory	California Department of Public Health	CDPH-COVIDNet et al	?
EPI_ISL_974735	Canada/BC-BCCDC-6565/2020	2020-10-29	Human	BCCDC Public Health Laboratory	BCCDC Public Health Laboratory	Prystajecky Natalie et al	?
EPI_ISL_1211450	Germany/NW-RKI-I-028419/2021	2021-02-24	Human	Labor Dr. Wisplinghoff - Köln	Robert Koch Institute	?	?
EPI_ISL_4910910	USA/FL-CDC-ASC210175997/2021	2021-08-25	Human	Aegis Sciences Corporation	Centers for Disease Control and Prevention Division of Viral Diseases, Pathogen Discovery	Dakota Howard et al	?
EPI_ISL_1106921	Wales/PHWC-4D0CA7/2021	2021-02-12	Human	Wales Specialist Virology Centre Sequencing lab: Pathogen Genomics Unit	Public Health Wales Microbiology Cardiff Wales Specialist Virology Centre	Catherine Moore et al	?
EPI_ISL_1298006	USA/MN-CDC-STM-000027694/2021	2021-03-03	Human	Helix/Illumina	Centers for Disease Control and Prevention Division of Viral Diseases, Pathogen Discovery	Peter W. Cook et al	?
EPI_ISL_1512790	USA/TX-CDC-IBX127886767605/2020	2020-07-11	Human	Infinity Biologix	Centers for Disease Control and Prevention Division of Viral Diseases, Pathogen Discovery	Dakota Howard et al	?
EPI_ISL_1508867	USA/OR-UOGC3F-000089/2021	2021-02-22	Human	University of Oregon COVID-19 MAP Laboratory	University of Oregon Genomics and Cell Characterization Core Facility (GC3F)	Douglas Turnbull et al	?
EPI_ISL_2839051	USA/OR-OHSU-9091/2020	2020-12-28	Human	OHSU Lab Services Molecular Microbiology Lab	Ginkgo Bioworks Clinical Laboratory	Brian O'Roak et al	?
EPI_ISL_1086212	Italy/CAM-TIGEM-457/2020	2020-06-24	Human	IZSM	TIGEM	Antonio Grimaldi et al	?
EPI_ISL_2834951	USA/CA-SDCPHL-60221090/2021	2021-05-07	Human	San Diego County Public Health Laboratory	San Diego County Public Health Laboratory	Ashleigh Murphy Schafer et al	?
EPI_ISL_408010	USA/CA-CDC-03040142-001/2020	2020-01-29	Human	California Department of Health	Pathogen Discovery, Respiratory Viruses Branch, Division of Viral Diseases, Centers for Disease Control and Prevention	Ying Tao et al	First 12 patients with coronavirus disease 2019 (COVID-19) in the United States
EPI_ISL_2448143	India/DL-NCDC-120972/2021	2021-02-24	Human	National Centre for Disease Control (NCDC) Biotechnology Division, Delhi	NCDC Delhi, Biotechnology Division INSACOG	Robin Marwal et al	?
EPI_ISL_2878569	India/GJ-IGIB-GSEQ-1787/2021	2021-01-19	Human	INSACOG Surveillance	INSACOG at CSIR Institute of Genomics and Integrative Biology	INSACOG et al	?
EPI_ISL_1540161	USA/CO-CDPHE-2100156485/2020	2020-12-24	Human	Colorado Department of Public Health and Environment	Colorado Department of Public Health and Environment	Laura Bankers et al	?
EPI_ISL_486535	Switzerland/BE-ETHZ-170023/2020	2020-06-23	Human	Viollier AG	Department of Biosystems Science and Engineering, ETH Zürich	Christian Beisel et al	?
EPI_ISL_2757418	France/PAC-IHU-13322_Nova1/2020	2020-04-06	Human	MEPHI, Aix Marseille University	MEPHI, Aix Marseille University	Anthony LEVASSEUR et al	?
EPI_ISL_428490	Taiwan/78/2020	2020-03-16	Human	Centers for Disease Control, R.O.C. (Taiwan)	Centers for Disease Control, R.O.C. (Taiwan)	Ji-Rong Yang et al	?
EPI_ISL_451646	Poland/Pom5/2020	2020-04-22	Human	Laboratory of Molecular Biology, Diagnostyka sp. z o.o.	Laboratory of Recombinant Vaccines	Lukasz Rabalski et al	?
EPI_ISL_905854	USA/OR-OHSU-8881/2020	2020-12-31	Human	OHSU Lab Services Molecular Microbiology Lab	Oregon SARS-CoV-2 Genome Sequencing Center	Brendan L. O'Connell et al	?
EPI_ISL_8270479	England/PHEP-YYNAJSZ/2021	2021	Human	Respiratory Virus Unit, Microbiology Services Colindale, Public Health England	COVID-19 Genomics UK (COG-UK) Consortium	PHE Covid Sequencing Team et al	?
EPI_ISL_1797595	France/BRE-B7-37/2020	2020-04-08	Human	Medical Center, Aircraft Carrier	IRBA, 2MI	Franck de Laval et al	?
EPI_ISL_418793	Belgium/SS-031047/2020	2020-03-10	Human	KU Leuven, Clinical and Epidemiological Virology	KU Leuven, Clinical and Epidemiological Virology	Bert Vanmechelen et al	A phylodynamic workflow to rapidly gain insights into the dispersal history and dynamics of SARS-CoV-2 lineages
EPI_ISL_955543	USA/CA-CZB-17374/2020	2020-12-02	Human	Humboldt County Public Health Laboratory	Chan-Zuckerberg Biohub	CZB Cliahub Consortium et al	?
EPI_ISL_1228412	USA/NY-Wadsworth-21013528-01/2021	2021-01-21	Human	WESTCHESTER MEDICAL CENTER	Wadsworth Center, New York State Department of Health	Kirsten St. George et al	?
EPI_ISL_8417953	Gambia/82622/2021	2021-10-20	Human	MRCG at LSHTM Genomics lab	MRCG at LSHTM Genomics lab	Abdul Karim sesay et al	?
EPI_ISL_2461969	India/JK-NCDC-27096/2020	2020-12-02	Human	National Centre for Disease Control (NCDC) Biotechnology Division, Delhi	NCDC Delhi, Biotechnology Division INSACOG	Mahesh S Dhar et al	?
EPI_ISL_5771949	USA/NE-MP_NCOV20-12978/2020	2020-05-07	Human	Nebraska Public Health Laboratory	NPHL COVID-19 Response Team	NPHL COVID-19 Response Team et al	?
EPI_ISL_523104	mink/Netherlands/NB-EMC-6-2/2020	2020-05-30	Mink	Dutch COVID-19 response team	Erasmus Medical Center	OH consortium et al	?
EPI_ISL_1443771	USA/KS-KHEL-0782/2020	2020-10-19	Human	Kansas Health and Environmental Lab	Kansas Health and Environmental Lab	Mike Grose et al	?
EPI_ISL_5440649	USA/CO-CDPHE-2007080154/2020	2020-07-06	Human	Colorado Department of Public Health and Environment	Colorado Department of Public Health and Environment	Laura Bankers et al	?
EPI_ISL_2896203	mink/USA/UT-20-022930-002/2020	2020-08-10	Mink	Washington Animal Disease Diagnostic Laboratory	Diagnostic Virology Laboratory, National Veterinary Services Laboratories, USDA1920 Dayton Avenue, Ames, IA 50010, USA	Kerrie M. Franzen et al	?
EPI_ISL_570777	USA/WA-UW-24954/2020	2020-08-13	Human	UW Virology Lab	UW Virology Lab	Pavitra Roychoudhury et al	?
EPI_ISL_1029525	USA/NC-CDC-LC0001424/2020	2020-12-28	Human	Laboratory Corporation of America	Respiratory Viruses Branch, Division of Viral Diseases, Centers for Disease Control and Prevention	Peter W. Cook et al	?
EPI_ISL_1029807	USA/KS-CDC-LC0002420/2021	2021-01-02	Human	Laboratory Corporation of America	Respiratory Viruses Branch, Division of Viral Diseases, Centers for Disease Control and Prevention	Peter W. Cook et al	?
EPI_ISL_433327	Scotland/CVR702/2020	2020-03-25	Human	West of Scotland Specialist Virology Centre, NHSGGC / MRC-University of Glasgow Centre for Virus Research	COVID-19 Genomics UK (COG-UK) Consortium	Ana da Silva Filipe et al	Preliminary analysis of SARS-CoV-2 importation & establishment of UK transmission lineages
EPI_ISL_1671904	USA/MN-MDH-5295/2021	2021-04-08	Human	M Health Fairview	Minnesota Department of Health, Public Health Laboratory	Alexandra Lorentz et al	?
EPI_ISL_1494481	USA/IL-IDPH-UNI-C-001302/2020	2020-05-26	Human	Illinois Department of Public Health	Gagnon Lab, Southern Illinois University	Keith Gagnon et al	?
EPI_ISL_2778300	USA/CA-CDPH-2000038043/2021	2021-02-09	Human	California Department of Public Health Valencia Branch Laboratory (CDPH VBL)	California Department of Public Health	CDPH-COVIDNet et al	?
EPI_ISL_1029873	USA/PA-CDC-LC0002691/2021	2021-01-03	Human	Laboratory Corporation of America	Respiratory Viruses Branch, Division of Viral Diseases, Centers for Disease Control and Prevention	Peter W. Cook et al	?
EPI_ISL_440386	England/CAMB-7508E/2020	2020-03-16	Human	Department of Pathology, University of Cambridge	Wellcome Sanger Institute for the COVID-19 Genomics UK (COG-UK) consortium	Luke W Meredith et al	Preliminary analysis of SARS-CoV-2 importation & establishment of UK transmission lineages
EPI_ISL_1194307	USA/CA-CDC-QDX22281611/2021	2021-02-16	Human	Quest Diagnostics Incorporated	Centers for Disease Control and Prevention Division of Viral Diseases, Pathogen Discovery	Peter W. Cook et al	?
EPI_ISL_2750946	Scotland/QEUH-9BB36C/2020	2020-09-09	Human	Respiratory Virus Unit, Microbiology Services Colindale, Public Health England	COVID-19 Genomics UK (COG-UK) Consortium	PHE Covid Sequencing Team et al	?
EPI_ISL_887087	USA/NY-CDC-LC0003854/2021	2021-01-12	Human	Labcorp	Genomics and Discovery, Respiratory Viruses Branch, Division of Viral Diseases, Centers for Disease Control and Prevention	Peter W. Cook et al	?
EPI_ISL_1857415	USA/WY-WYPHL21011749/2021	2021-02-03	Human	Wyoming Public Health Laboratory	Wyoming Public Health Laboratory	Jim Mildenberger et al	?
EPI_ISL_5439995	USA/CO-CDPHE-2004280393/2020	2020-04-25	Human	Colorado Department of Public Health and Environment	Colorado Department of Public Health and Environment	Laura Bankers et al	?
EPI_ISL_683208	mink/Denmark/mDK-456/2020	2020-10-20	Mink	Department of Virus and Microbiological Special Diagnostics, Statens Serum Institut, Copenhagen, Denmark	Albertsen Lab, Department of Chemistry and Bioscience, Aalborg University, Denmark	Danish Covid-19 Genome Consortium et al	?
EPI_ISL_937164	USA/NY-NYCPHL-002595/2021	2021-01-20	Human	DOHMH Corona	New York City Public Health Laboratory	Jade Wang et al	?
EPI_ISL_7857747	USA/CA-CDPH-2000008502/2020	2020-12-09	Human	CDPH VBL	California Department of Public Health	Emily Smith on behalf of CDPH-COVIDNet et al	?
EPI_ISL_8142693	USA/NM-CDC-ASC210531902/2021	2021-12-09	Human	Aegis Sciences Corporation	Centers for Disease Control and Prevention Division of Viral Diseases, Pathogen Discovery	Dakota Howard et al	?
EPI_ISL_582248	Canada/MB-NML-411/2020	2020-04-07	Human	Cadham Provincial Laboratory	National Microbiology Laboratory (NML)	Anna Majer et al	?
EPI_ISL_4110719	India/HR-IGIB-0607500209336/2021	2021	Human	INSACOG Surveillance	INSACOG at CSIR Institute of Genomics and Integrative Biology	INSACOG et al	?
EPI_ISL_2596493	France/PAC-IHU-10563_Illu1/2020	2020-03-22	Human	MEPHI, Aix Marseille University	MEPHI, Aix Marseille University	Anthony LEVASSEUR et al	?
EPI_ISL_1027935	USA/GA-CDC-LC0000975/2020	2020-12-26	Human	Laboratory Corporation of America	Respiratory Viruses Branch, Division of Viral Diseases, Centers for Disease Control and Prevention	Peter W. Cook et al	?
EPI_ISL_2991074	USA/FL-Path-Saliva-544/2021	2021-01	Human	University of Florida Health Pathology Laboratories	Salemi Lab, University of Florida	Magalis BR et al	?
EPI_ISL_8746843	Turkey/HSGM-F14270/2022	2022-01-13	Human	Ministry of Health Turkey	Ministry of Health Turkey	Fatma Bayrakdar et al	?
EPI_ISL_904358	mink/Netherlands/NB-EMC-53-33/2020	2020	Mink	Dutch COVID-19 response team	Erasmus Medical Center	Bas Oude Munnink et al	?
EPI_ISL_1531884	Mexico/BCN-ALSR-8420/2020	2020-09-03	Human	Centro de Diagnostico COVID-19 UABC Tijuana	Andersen lab at Scripps Research	SEARCH Alliance San Diego with Idanya Rubi Serafin Higuera et al	?
EPI_ISL_3386808	USA/AZ-ASU9837/2021	2021-03-24	Human	Arizona State University	Arizona State University	Ajeet Bains et al	?
EPI_ISL_6331573	France/PAC-IHU-37587-Nova1M/2021	2021-10	Human	MEPHI, Aix Marseille University	MEPHI, Aix Marseille University	Anthony LEVASSEUR et al	?
EPI_ISL_558024	England/ALDP-64B30A/2020	2020-07-04	Human	Lighthouse Lab in Alderley Park	Wellcome Sanger Institute for the COVID-19 Genomics UK (COG-UK) Consortium	The Lighthouse Lab in Alderley Park et al	?
EPI_ISL_683241	mink/Denmark/mDK-495/2020	2020-10-21	Mink	Department of Virus and Microbiological Special Diagnostics, Statens Serum Institut, Copenhagen, Denmark	Albertsen Lab, Department of Chemistry and Bioscience, Aalborg University, Denmark	Danish Covid-19 Genome Consortium et al	?
EPI_ISL_5461037	USA/CA-CDPH-2000001887/2020	2020-12-02	Human	CDPH VBL	California Department of Public Health	Emily Smith on behalf of CDPH-COVIDNet et al	?
EPI_ISL_1739757	Canada/ON-EORLA3/2020	2020-11-24	Human	Ontario's COVID-19 Genomics Rapid Response Coalition	McMaster University	Leanne Mortimer et al	?
EPI_ISL_4498385	USA/PA-VSP3125/2021	2021-01-15	Human	Children’s Hospital of Philadelphia	Planet	Ahmed M. Moustafa et al	?
EPI_ISL_8326481	USA/AZ-TG491593/2020	2020-06-21	Human	Arizona Department of Health Services	TGen North	"Jolene Bowers et al	?
EPI_ISL_1231241	Finland/26TouS12D4/2020	2020-05-26	Human	Department of Virology and Immunology, University of Helsinki and Helsinki University Hospital, Huslab Finland	Department of Virology, Faculty of Medicine, University of Helsinki, Helsinki, Finland	Teemu Smura et al	?
EPI_ISL_1233142	USA/WA-UW-5500695/2020	2020-04-20	Human	UW Virology Lab	UW Virology Lab	Pavitra Roychoudhury et al	?
EPI_ISL_2659379	USA/CA-CZB-16897/2020	2020-12-09	Human	Santa Clara County Public Health Laboratory	Chan-Zuckerberg Biohub	CZB Cliahub Consortium et al	?
EPI_ISL_2460086	India/DL-NCDC-11098/2021	2021-01-27	Human	National Centre for Disease Control (NCDC) Biotechnology Division, Delhi	NCDC Delhi, Biotechnology Division INSACOG	Kalaiarasan Ponnusamy et al	?
EPI_ISL_2278242	France/OCC-CHU-TLS-210561292701/2021	2021-01-28	Human	CHU Purpan - Laboratoire de Virologie - Institut Fédératif de Biologie	CHU Purpan - Laboratoire de Virologie - Institut Fédératif de Biologie	Latour J. et al	?
EPI_ISL_3215410	USA/CA-SEARCH-18196/2020	2020-09-21	Human	EXCITE Lab	Andersen lab at Scripps Research	David Pride et al	?
EPI_ISL_641437	mink/Denmark/mDK-44/2020	2020-09-29	Mink	Department of Virus and Microbiological Special Diagnostics, Statens Serum Institut, Copenhagen, Denmark	Albertsen lab, Department of Chemistry and Bioscience, Aalborg University, Denmark	Thomas Bruun Rasmussen et al	?
EPI_ISL_3655870	USA/FL-Path-Saliva-672b/2021	2021-02	Human	University of Florida Health Pathology Laboratories	Salemi Lab, University of Florida	Tagliamonte M et al	?
EPI_ISL_3032952	Turkey/HSGM-B4592/2021	2021-03-31	Human	Ministry of Health Turkey	Ministry of Health Turkey	Fatma Bayrakdar et al	?
EPI_ISL_1203591	USA/TX-HMH-MCoV-17880/2020	2020-11-15	Human	Houston Methodist Hospital	Houston Methodist Hospital	S. Wesley Long et al	?
EPI_ISL_7584118	USA/CA-CDPH-2000015821/2020	2020-12-16	Human	CDPH VBL	California Department of Public Health	Emily Smith on behalf of CDPH-COVIDNet et al	?
EPI_ISL_8818830	USA/NE-CUMC_22010006/2022	2022-01-07	Human	Creighton University Medical Center	Creighton COVID Consortium	Holly Stessman et al	?
EPI_ISL_976965	USA/MA-Broad_CRSP-00383/2021	2021-01-08	Human	Broad Institute Clinical Research Sequencing Platform	Infectious Disease Program, Broad Institute of Harvard and MIT	Lemieux et al	?
EPI_ISL_1339681	USA/NC-CDC-LC0027443/2021	2021-03-06	Human	Laboratory Corporation of America	Centers for Disease Control and Prevention Division of Viral Diseases, Pathogen Discovery	Peter W. Cook et al	?
EPI_ISL_538385	Canada/ON-OICR-SLB2868/2020	2020-04-10	Human	Kingston Health Sciences Centre / Queen's University	Ontario Institute for Cancer Research	Prameet M. Sheth et al	?
EPI_ISL_873187	USA/SC-DHEC-0021/2021	2021-01-03	Human	Microbiology Division, South Carolina Department of Health and Environmental Control (SC DHEC)	Microbiology Division, South Carolina Department of Health and Environmental Control (SC DHEC)	Flores et al	?
EPI_ISL_3032903	Turkey/HSGM-B4518/2021	2021-03-31	Human	Ministry of Health Turkey	Ministry of Health Turkey	Fatma Bayrakdar et al	?
EPI_ISL_1157688	Germany/NW-RKI-I-027373/2021	2021-02-24	Human	SYNLAB MVZ Leverkusen	Robert Koch Institute	?	?
EPI_ISL_1928465	India/MH-ICMR-NIV-INSAGOG-GSEQ-2347/2021	2021-03-29	Human	ICMR-National Institute of Virology - INSACOG	NIV Influenza	Potdar et al	?
EPI_ISL_1053013	Wales/PHWC-4C944F/2021	2021-02-09	Human	Originating lab: Wales Specialist Virology Centre Sequencing lab: Pathogen Genomics Unit	Public Health Wales Microbiology Cardiff Wales Specialist Virology Centre	Catherine Moore et al	?
EPI_ISL_4565991	cat/Brazil/BA-UFOB/2021	2021-05-01	Felis catus	Laboratório de Agentes Infecciosos e Vetores -LAIVE- Bahia, Barreiras, Brazil	Laboratório Baculovírus	Josilene Pinheiro et al	?
EPI_ISL_468997	Spain/IB-IBV-2562/2020	2020-04-05	Human	Servicio de Microbiología, Hospital Universitario Son Espases	SeqCOVID-SPAIN consortium/IBV(CSIC)	Carla López-Causapé et al	?
EPI_ISL_2409004	Sweden/SE1410060000/2021	2021-02-01	Human	Swedish national genomic surveillance program of SARS-CoV-2	The Public Health Agency of Sweden	Maximilian Riess et al	?
EPI_ISL_883281	USA/AL-Morgan-JFMD/2020	2020-12-01	Human	Eurofins Diatherix	Hudsonalpha Genome Sequencing Center	Jane Grimwood et al	?
EPI_ISL_1416235	USA/IN-INSPHL-00353/2021	2021-03-02	Human	IN State Department of Health Laboratory Services	IN State Department of Health Laboratory Services	Cassandra Campion et al	?
EPI_ISL_8726543	USA/MA-CDCBI-CRSP_A6FASDCGIGEK7AYL/2022	2022-01-05	Human	Broad Institute Clinical Research Sequencing Platform	Infectious Disease Program, Broad Institute of Harvard and MIT	Siddle et al	?
EPI_ISL_1121062	USA/NE-W48496/2021	2021-02-10	Human	Nebraska Public Health Laboratory	NPHL COVID-19 Response Team	NPHL COVID-19 Response Team et al	?
EPI_ISL_794668	Australia/TAS000283/2020	2020	Human	Royal Hobart Hospital	Royal Hobart Hospital	Janelle Maskell et al	?
EPI_ISL_4498416	USA/PA-VSP3169/2021	2021-03-16	Human	Children’s Hospital of Philadelphia	Planet	Ahmed M. Moustafa et al	?
EPI_ISL_8685350	Germany/SH-RKI-I-436158/2022	2022-01-07	Human	LADR Zentrallabor DR. Kramer & Kollegen Geesthacht	Robert Koch Institute	?	?
EPI_ISL_683226	mink/Denmark/mDK-480/2020	2020-10-22	Mink	Department of Virus and Microbiological Special Diagnostics, Statens Serum Institut, Copenhagen, Denmark	Albertsen Lab, Department of Chemistry and Bioscience, Aalborg University, Denmark	Danish Covid-19 Genome Consortium et al	?
EPI_ISL_980940	USA/CA-IGI-2974/2021	2021-01-19	Human	Innovative Genomics Institute, UC Berkeley	Innovative Genomics Institute, UC Berkeley	Stacia Wyman et al	?
EPI_ISL_814089	Turkey/HSGM-2004082/2020	2020-05-15	Human	Ministry of Health Turkey	Ministry of Health Turkey	Fatma Bayrakdar et al	?
EPI_ISL_6463601	PapuaNewGuinea/PNG3062/2021	2021-05-06	Human	Queensland Medical Laboratories	Microbiological Diagnostic Unit - Public Health Laboratory (MDU-PHL)	Susapu et al	?
EPI_ISL_1027541	USA/CA-CZB-17393/2020	2020-12-02	Human	Humboldt County Public Health Laboratory	Chan-Zuckerberg Biohub	CZB Cliahub Consortium et al	?
EPI_ISL_956261	USA/OH-PLMI-J6HBW-476/2020	2020-03	Human	Pathology and Laboratory Medicine Institute, Cleveland Clinic, Ohio, USA	Pathology and Laboratory Medicine Institute, Cleveland Clinic, Ohio, USA	Frank P. Esper et al	?
EPI_ISL_832949	USA/ME-HETL-J0645/2020	2020-12-29	Human	Maine HETL	Tewhey Lab, The Jackson Laboratory	Matluk et al	?
EPI_ISL_6326697	USA/NY-UB-CHS-01172/2021	2021-02-24	Human	Catholic Health Laboratories	University at Buffalo Genomics and Bioinformatics Core	Jonathan Bard et al	?
EPI_ISL_1307340	USA/NY-PRL-2021_03_12_00C09/2021	2021-03-09	Human	Pandemic Response Lab - NYC	Pandemic Response Lab, R&D	Henry Lee et al	?
EPI_ISL_4341006	USA/AZ-TG960734/2020	2020-09-02	Human	TGen North	TGen North	Jolene Bowers et al	?
EPI_ISL_877099	USA/CA-QDX-3799/2021	2021-01-15	Human	Quest Diagnostics	Quest Diagnostics	Rosenthal et al	?
EPI_ISL_1423273	USA/WV-WVU-WV090184/2021	2021-01-17	Human	J.W. Ruby Memorial Hospital	WVU and Marshall University Combined Genomics Core Facilities	"James Denvir et al	?
EPI_ISL_1838264	India/MH-NS1234/2021	2021-03-29	Human	The National Centre for Cell Science	CSIR-Centre for Cellular and Molecular Biology-INSACOG	Dhiraj Paul et al	?
EPI_ISL_7855446	USA/CA-CDPH-2000012857/2020	2020-12-14	Human	CDPH VBL	California Department of Public Health	Emily Smith on behalf of CDPH-COVIDNet et al	?
EPI_ISL_2991014	USA/FL-Path-Saliva-440/2021	2021-02	Human	University of Florida Health Pathology Laboratories	Salemi Lab, University of Florida	Magalis BR et al	?
EPI_ISL_4948857	PapuaNewGuinea/PNG2696/2021	2021-04-28	Human	Central Public Health Laboratory	Microbiological Diagnostic Unit - Public Health Laboratory (MDU-PHL)	Kumbu et al	?
EPI_ISL_979796	USA/CA-CZB-19204/2020	2020-12-09	Human	Humboldt County Public Health Laboratory	Chan-Zuckerberg Biohub	CZB Cliahub Consortium et al	?
EPI_ISL_469902	England/CAMB-1B28AA/2020	2020-05-13	Human	Department of Pathology, University of Cambridge	Wellcome Sanger Institute for the COVID-19 Genomics UK (COG-UK) consortium	Luke W Meredith et al	?
EPI_ISL_1136552	USA/NV-NSPHL-NV2065753/2021	2021-01-28	Human	Nevada State Public Health Laboratory	Nevada State Public Health Laboratory	Andrew Gorzalski et al	?
EPI_ISL_440911	England/LIVE-9BD30/2020	2020-04-20	Human	Liverpool Clinical Laboratories	COVID-19 Genomics UK (COG-UK) Consortium	Sam Haldenby et al	Preliminary analysis of SARS-CoV-2 importation & establishment of UK transmission lineages
EPI_ISL_804807	USA/MI-MDHHS-SC22921/2020	2020-11-23	Human	Michigan Department of Health and Human Services, Bureau of Laboratories	Michigan Department of Health and Human Services, Bureau of Laboratories	Blankenship HM et al	?
EPI_ISL_1362943	USA/MO-MSPHL-000406/2021	2021-01-11	Human	Missouri State Public Health Laboratory	Missouri State Public Health Laboratory	Matthew Sinn et al	?
EPI_ISL_683277	mink/Denmark/mDK-538/2020	2020-10-19	Mink	Department of Virus and Microbiological Special Diagnostics, Statens Serum Institut, Copenhagen, Denmark	Albertsen Lab, Department of Chemistry and Bioscience, Aalborg University, Denmark	Danish Covid-19 Genome Consortium et al	?
EPI_ISL_1912882	USA/NJ-NYGC-S-OM-3506-CURM498/2021	2021-02-01	Human	HMH	New York Genome Center	Michael Zody et al	?
EPI_ISL_5804721	deer/USA/IA-200571/2020	2020-12-05	Odocoileus virginianus	Department of Natural Resources, IA	Pennsylvania State Laboratory	Meera Surendran Nair et al	?
EPI_ISL_1262309	USA/PA-CDC-STM-000014147/2021	2021-02-11	Human	Helix/Illumina	Centers for Disease Control and Prevention Division of Viral Diseases, Pathogen Discovery	Peter W. Cook et al	?
EPI_ISL_509067	USA/OR-OHSU-0166/2020	2020-04-28	Human	OHSU Lab Services Molecular Microbiology Lab	Oregon SARS-CoV-2 Genome Sequencing Center	Brendan L. O'Connell et al	?
EPI_ISL_430951	USA/WA-UW-4413/2020	2020-03-31	Human	UW Virology Lab	UW Virology Lab	Pavitra Roychoudhury et al	?
EPI_ISL_2203394	USA/TX-HMH-MCoV-37288/2021	2021-03-26	Human	Houston Methodist Hospital	Houston Methodist Hospital	Randall J. Olsen et al	?
EPI_ISL_593560	USA/TX-DSHS-0817/2020	2020-06-03	Human	Texas Department of State Health Services	Texas Department of State Health Services	Rashmi Tuladhar et al	?
EPI_ISL_2823935	Canada/QC-1nIEOQ-7056302338/2021	2021-02-11	Human	Laboratoire de santé publique du Québec	Laboratoire de santé publique du Québec	Sandrine Moreira et al	?
EPI_ISL_2294366	Canada/Qc-LAV-T0060930/2021	2021-02-06	Human	Laboratoire de santé publique du Québec	Laboratoire de santé publique du Québec	Sandrine Moreira et al	?
EPI_ISL_587552	England/QEUH-A1F453/2020	2020-10-01	Human	Lighthouse Lab in Glasgow	Wellcome Sanger Institute for the COVID-19 Genomics UK (COG-UK) consortium	Harper VanSteenhouse et al	?
EPI_ISL_7856665	USA/CA-CDPH-2000011328/2020	2020-12-12	Human	CDPH VBL	California Department of Public Health	Emily Smith on behalf of CDPH-COVIDNet et al	?
EPI_ISL_955509	USA/CA-CZB-17335/2020	2020-11-29	Human	Humboldt County Public Health Laboratory	Chan-Zuckerberg Biohub	CZB Cliahub Consortium et al	?
EPI_ISL_7650926	gorilla/Netherlands/ZH-EMC-2/2021	2021-11-16	Gorilla gorilla	Dutch COVID-19 response team	Erasmus Medical Center	Bas Oude Munnink et al	?
EPI_ISL_2496656	USA/UT-UPHL-2104458337/2020	2020-09-02	Human	Utah Public Health Laboratory	Utah Public Health Laboratory	Erin L. Young et al	?
EPI_ISL_1165086	Egypt/MASRI-C4-014/2020	2020-06-08	Human	Medical Ain Shams Research Institute (MASRI), Ain Shams University	Medical Ain Shams Research Institute (MASRI), Ain Shams University	Hesham Elghazaly et al	?
EPI_ISL_683015	mink/Denmark/mDK-164/2020	2020-11-05	Mink	Department of Virus and Microbiological Special Diagnostics, Statens Serum Institut, Copenhagen, Denmark	Albertsen Lab, Department of Chemistry and Bioscience, Aalborg University, Denmark	Danish Covid-19 Genome Consortium et al	?
EPI_ISL_2891635	USA/CA-CDPH-3000024889/2021	2021-02-19	Human	CDPH VBL	California Department of Public Health	CDPH-COVIDNet et al	?
EPI_ISL_3546547	Austria/CeMM14240/2021	2021-07	Human	Austrian Agency for Health and Food Safety (AGES)	Bergthaler laboratory, CeMM Research Center for Molecular Medicine of the Austrian Academy of Sciences	Lukas Endler et al	?
EPI_ISL_5259878	USA/CO-CDPHE-2005060727/2020	2020-05-05	Human	Colorado Department of Public Health and Environment	Colorado Department of Public Health and Environment	Laura Bankers et al	?
EPI_ISL_1304871	USA/TX-HMH-MCoV-30318/2020	2020-12-30	Human	Houston Methodist Hospital	Houston Methodist Hospital	S. Wesley Long et al	?
EPI_ISL_1170488	Canada/ON-PHL-20-80346/2020	2020-03	Human	Public Health Ontario Laboratory	Public Health Ontario Laboratory	Vanessa G Allen et al	?
EPI_ISL_453841	Portugal/PT0125/2020	2020-03-25	Human	H Evora	Instituto Nacional de Saude (INSA)	Borges et al	?
EPI_ISL_1271896	Canada/ON-PHL-20-03431/2020	2020-11	Human	Public Health Ontario Laboratory	Public Health Ontario Laboratory	Vanessa G Allen et al	?
EPI_ISL_5461012	USA/CA-CDPH-2000001859/2020	2020-12-01	Human	CDPH VBL	California Department of Public Health	Emily Smith on behalf of CDPH-COVIDNet et al	?
EPI_ISL_577781	mink/Netherlands/NB-EMC-36-5/2020	2020-08-20	Mink	Dutch COVID-19 response team	Erasmus Medical Center	OH consortium et al	?
EPI_ISL_1580039	Lithuania/LTU000_41162/2021	2021-02-27	Human	NMVRVI	National Public Health Surveillance Laboratory	Lukas Zemaitis et al	?
EPI_ISL_1231023	Canada/ON-PHL-20-00629/2020	2020-05	Human	Public Health Ontario Laboratory	Public Health Ontario Laboratory	Vanessa G Allen et al	?
EPI_ISL_2989740	USA/FL-Shands-VTM-172/2021	2021-02	Human	UF Health Shands Hospital - Core Laboratory	Salemi Lab, University of Florida	Magalis BR et al	?
EPI_ISL_480380	USA/WI-UW-398/2020	2020-03-15	Human	University of Wisconsin-Madison AIDS Vaccine Research Laboratories	University of Wisconsin-Madison AIDS Vaccine Research Laboratories	Gage Moreno et al	?
EPI_ISL_1652410	USA/IL-IDPH-COL-S-000811/2020	2020-05-23	Human	Illinois Department of Public Health	Gagnon Lab, Southern Illinois University	Keith Gagnon et al	?
EPI_ISL_3105670	USA/CA-CDPH-2000006063/2020	2020-12-09	Human	CDPH VBL	California Department of Public Health	CDPH-COVIDNet et al	?
EPI_ISL_632462	mink/Netherlands/NB-EMC-58-1/2020	2020	Mink	Dutch COVID-19 response team	Erasmus Medical Center	OH consortium et al	?
EPI_ISL_1048663	USA/ME-HETL-J1659/2020	2020-12-26	Human	Maine HETL	Tewhey Lab, The Jackson Laboratory	Matluk et al	?
EPI_ISL_2976245	USA/ID-IBL-614251/2020	2020-04-02	Human	St. Alphonsus Medical Center	Idaho Bureau of Laboratories	"R. Beukelman et al	?
EPI_ISL_491441	CostaRica/INC-0029/2020	2020-03-14	Human	Hospital Clinica Biblica	Inciensa, Instituto Costarricense de Investigación y Enseñanza en Nutrición y Salud	Francisco Duarte et al	?
EPI_ISL_464261	England/20102000604/2020	2020-03-01	Human	Respiratory Virus Unit, Microbiology Services Colindale, Public Health England	Respiratory Virus Unit, Microbiology Services Colindale, Public Health England	PHE Covid Sequencing Team et al	?
EPI_ISL_5316962	india/DL_IGIB11305766/2020	2020	Human	Devki Devi Foundation, a unit of Max Healthcare	CSIR-IGIB	Rajesh Pandey et al	?
EPI_ISL_672011	Ecuador/UEES-7332/2020	2020	Human	UEES BioLab	Omics Sciences Laboratory	Derly Andrade Molina et al	?
EPI_ISL_1140051	India/SK-ICMR-17809/2020	2020-03	Human	VRDL New STNM MS Gangtok	Indian Council of Medical Research-National Institute of Virology, Microbial Containment Complex	Pragya D. Yadav et al	?
EPI_ISL_5075940	USA/TX-HMH-MCoV-43718/2020	2020-07-02	Human	Houston Methodist Hospital	Houston Methodist Hospital	Randall J. Olsen et al	?
EPI_ISL_556794	England/CAMC-9451A9/2020	2020-07-16	Human	Lighthouse Lab in Cambridge	Wellcome Sanger Institute for the COVID-19 Genomics UK (COG-UK) consortium	Rob Howes et al	?
EPI_ISL_7985733	USA/OH-PLMI-HFLNV-06562/2021	2021	Human	Pathology and Laboratory Medicine Institute, Cleveland Clinic, Ohio, USA	Pathology and Laboratory Medicine Institute, Cleveland Clinic, Ohio, USA	Nicole Hamon et al	?
EPI_ISL_2989703	USA/FL-Shands-VTM-104/2021	2021-02	Human	UF Health Shands Hospital - Core Laboratory	Salemi Lab, University of Florida	Magalis BR et al	?
EPI_ISL_3637245	USA/CA-CDPH-2000007509/2020	2020-12-10	Human	CDPH VBL	California Department of Public Health	Emily Smith on behalf of CDPH-COVIDNet et al	?
EPI_ISL_2678209	USA/UT-UPHL-2105269339/2020	2020-11-27	Human	Utah Public Health Laboratory	Utah Public Health Laboratory	Erin L. Young et al	?
EPI_ISL_695522	USA/AZ-TG547912/2020	2020-07-27	Human	TGen North	TGen North	Jolene Bowers et al	?
EPI_ISL_2987743	Turkey/HSGM-B18287/2021	2021-06-23	Human	Ministry of Health Turkey	Ministry of Health Turkey	Fatma Bayrakdar et al	?
EPI_ISL_2224173	USA/TX-HMH-MCoV-42296/2020	2020-07-13	Human	Houston Methodist Hospital	Houston Methodist Hospital	Randall J. Olsen et al	?
EPI_ISL_1160863	USA/GA-CDC-LC0018295/2021	2021-02-15	Human	Laboratory Corporation of America	Respiratory Viruses Branch, Division of Viral Diseases, Centers for Disease Control and Prevention	Peter W. Cook et al	?
EPI_ISL_672265	USA/CA-CZB-10227/2020	2020-05-16	Human	The Ashley Laboratory, Stanford University	Chan-Zuckerberg Biohub	CZB Cliahub Consortium et al	?
EPI_ISL_486829	Russia/CRIE187963/2020	2020-04-01	Human	Molecular diagnostic laboratory of Federal Budget Institution of Science "Central Research Institute of Epidemiology" of The Federal Service on Customers' Rights Protection and Human Well-being Surveillance	Group of Genomics and Postgenomic Technologies of Central Research Institute of Epidemilology	Speranskaya AS et al	?
EPI_ISL_8204762	USA/IL-CDC-IBX718324692672/2021	2021-12-10	Human	Infinity Biologix	Centers for Disease Control and Prevention Division of Viral Diseases, Pathogen Discovery	Dakota Howard et al	?
EPI_ISL_961579	Canada/NB-NML-3273/2020	2020-12-29	Human	Hôpital Georges L. Dumont	National Microbiology Laboratory (NML)	Anna Majer et al	?
EPI_ISL_8738020	England/PHEC-4G0ACZB4/2021	2021	Human	Respiratory Virus Unit, Microbiology Services Colindale, Public Health England	COVID-19 Genomics UK (COG-UK) Consortium	PHE Covid Sequencing Team et al	?
EPI_ISL_2749506	England/PHESW-YYBNJQS/2021	2021-02-03	Human	Respiratory Virus Unit, Microbiology Services Colindale, Public Health England	COVID-19 Genomics UK (COG-UK) Consortium	PHE Covid Sequencing Team et al	?
EPI_ISL_2918740	USA/NM-NMDOH-2021030468/2021	2021-01-16	Human	New Mexico Department of Health Scientific Laboratory	New Mexico Department of Health Scientific Laboratory	Ellie Johnson et al	?
EPI_ISL_1240872	USA/NC-UNC-0305/2021	2021-02-20	Human	Clinical Molecular Microbiology Laboratory, UNC Hospitals	Jeremy Wang	Jeremy Wang et al	?
EPI_ISL_3408825	USA/MA-CDCBI-CRSP_K36GR4LGW3NU3VTE/2021	2021-08-04	Human	Broad Institute Clinical Research Sequencing Platform	Infectious Disease Program, Broad Institute of Harvard and MIT	Siddle et al	?
EPI_ISL_796261	Switzerland/BE-ETHZ-430093/2020	2020-12-25	Human	Viollier AG	Department of Biosystems Science and Engineering, ETH Zürich	Chaoran Chen et al	?
EPI_ISL_3663690	SriLanka/KDU099/2020	2020-04-23	Human	Biomedical Laboratory 2	Biomedical Laboratory 2	HS Jayasinghearachchi et al	?
EPI_ISL_1095181	USA/PA-CDC-2-3878477/2021	2021-01-26	Human	PA Department of Health, Bureau of Laboratories	Respiratory Viruses Branch, Division of Viral Diseases, Centers for Disease Control and Prevention	Krista Queen et al	?
EPI_ISL_1305071	USA/TX-HMH-MCoV-30518/2020	2020-12-24	Human	Houston Methodist Hospital	Houston Methodist Hospital	S. Wesley Long et al	?
EPI_ISL_3119016	USA/CA-CDPH-2000019660/2021	2021-01-04	Human	CDPH VBL	California Department of Public Health	CDPH-COVIDNet et al	?
EPI_ISL_1460883	USA/PA-CDC-STM-000035416/2021	2021-03-13	Human	Helix/Illumina	Centers for Disease Control and Prevention Division of Viral Diseases, Pathogen Discovery	Dakota Howard et al	?
EPI_ISL_1133248	USA/WY-WPHL-20164767/2020	2020-12-13	Human	Wyoming Public Health Laboratory	Wyoming Public Health Laboratory	Jim Mildenberger et al	?
EPI_ISL_2736938	England/PHEC-158ACE/2020	2020	Human	Respiratory Virus Unit, Microbiology Services Colindale, Public Health England	COVID-19 Genomics UK (COG-UK) Consortium	PHE Covid Sequencing Team et al	?
EPI_ISL_1261723	Senegal/SN-IR5-002283/2021	2021-01-04	Human	Iressef Genomics lab	IRESSEF	Souleymane MBOUP et al	?
EPI_ISL_2400449	USA/NY-WMC2021-12/2021	2021-04-30	Human	Molecular Biology Laboratory, Westchester Medical Center	Genomics Core Laboratory, New York Medical College	Weihua Huang et al	?
EPI_ISL_2968954	USA/CA-CDPH-2000005477/2020	2020-12-09	Human	CDPH Valencia Branch Laboratory	California Department of Public Health	CDPH-COVIDNet et al	?
EPI_ISL_2797556	USA/CA-CDPH-2000031294/2021	2021-01-16	Human	CDPH VBL	California Department of Public Health	CDPH-COVIDNet et al	?
EPI_ISL_1914806	SouthAfrica/NICD-N3320/2020	2020-12-31	Human	National Institute for Communicable Diseases,National Health Laboratory Services, Gauteng, South Africa	National Institute for Communicable Diseases of the National Health Laboratory Service	Amoako DG et al	?
EPI_ISL_548752	Canada/ON-PHL-20-00077/2020	2020	Human	Public Health Ontario Laboratory	Public Health Ontario Laboratory	Vanessa G Allen et al	?
EPI_ISL_984277	Indonesia/KI-NIHRDC004160/2020	2020-03-14	Human	National Institute of Health Research and Development	National Institute of Health Research and Development	Kindi Adam et al	?
EPI_ISL_632478	mink/Netherlands/NB-EMC-61-4/2020	2020	Mink	Dutch COVID-19 response team	Erasmus Medical Center	OH consortium et al	?
EPI_ISL_427440	USA/IL-UW-133/2020	2020-04-12	Human	University of Wisconsin-Madison AIDS Vaccine Research Laboratories	University of Wisconsin-Madison AIDS Vaccine Research Laboratories	Gage Moreno et al	?
EPI_ISL_2273661	Slovenia/5C-023948-KP/2021	2021-04-29	Human	National Laboratory for Health, Environment and Food, OMM, Koper	NLZOH (National Laboratory for Health, Environment and Food) / CISLD (Clinical Institute of Special Laboratory Diagnostics), University Children's Hospital, University Medical Center Ljubljana	Sandra Janezic et al	?
EPI_ISL_6619711	SaudiArabia/KFSHRC_0107W/2021	2021-04-25	Human	Molecular Virology section, department of infection & immunity, KFSHRC	Molecular Virology section, department of infection & immunity, KFSHRC	Fatimah S. Alhamlan et al	?
EPI_ISL_5930478	USA/CO-CDPHE-2009183886/2020	2020-09-18	Human	Colorado Department of Public Health and Environment	Colorado Department of Public Health and Environment	Laura Bankers et al	?
EPI_ISL_1612891	USA/CO-CDC-FG-018482/2021	2021-03-25	Human	Fulgent Genetics	Centers for Disease Control and Prevention Division of Viral Diseases, Pathogen Discovery	Dakota Howard et al	?
EPI_ISL_7858758	USA/CA-CDPH-2000016458/2020	2020-12-16	Human	CDPH VBL	California Department of Public Health	Emily Smith on behalf of CDPH-COVIDNet et al	?
EPI_ISL_974579	Canada/BC-BCCDC-6543/2020	2020-10-22	Human	BCCDC Public Health Laboratory	BCCDC Public Health Laboratory	Prystajecky Natalie et al	?
EPI_ISL_683147	mink/Denmark/mDK-298/2020	2020-11-10	Mink	Department of Virus and Microbiological Special Diagnostics, Statens Serum Institut, Copenhagen, Denmark	Albertsen Lab, Department of Chemistry and Bioscience, Aalborg University, Denmark	Danish Covid-19 Genome Consortium et al	?
EPI_ISL_7570697	USA/OR-OHSU-3782/2020	2020-10-26	Human	OHSU Lab Services Molecular Microbiology Lab	Oregon SARS-CoV-2 Genome Sequencing Center	Brendan L. O'Connell et al	?
EPI_ISL_2882679	USA/CA-CDPH-3000010816/2021	2021-02-05	Human	CDPH VBL	California Department of Public Health	CDPH-COVIDNet et al	?
EPI_ISL_667108	USA/OR-OHSU-2071/2020	2020-08-03	Human	OHSU Lab Services Molecular Microbiology Lab	Oregon SARS-CoV-2 Genome Sequencing Center	Brendan L. O'Connell et al	?
EPI_ISL_3032802	Turkey/HSGM-B16968/2021	2021-06-15	Human	Ministry of Health Turkey	Ministry of Health Turkey	Fatma Bayrakdar et al	?
EPI_ISL_1111321	Peru/LIM-INS-423/2021	2021-01-17	Human	Laboratorio de Referencia Nacional de Virus Respiratorio. Instituto Nacional de Salud Perú	Laboratorio de Referencia Nacional de Enteropatógenos. Instituto Nacional de Salud del Perú	Ronnie Gavilan Chavez et al	?
EPI_ISL_2423822	USA/AZ-TG893876/2020	2020-10-08	Human	TGen North	TGen North	"Jolene Bowers et al	?
EPI_ISL_2141906	mink/Latvia/2341/2021	2021-04-27	Mink	BIOR	Latvian Biomedical Research and Study Centre	Janis Pjalkovskis et al	?
EPI_ISL_641492	mink/Denmark/mDK-101/2020	2020-09-15	Mink	Department of Virus and Microbiological Special Diagnostics, Statens Serum Institut, Copenhagen, Denmark	Albertsen lab, Department of Chemistry and Bioscience, Aalborg University, Denmark	Thomas Bruun Rasmussen et al	?
EPI_ISL_527441	USA/CO-CSU-D1493-1/2020	2020-04-02	Human	Colorado State University - Ebel Lab	Colorado State University - Ebel Lab	Greg Ebel et al.	?
EPI_ISL_854614	Canada/ON-PHL-20-04390/2020	2020-11	Human	Public Health Ontario Laboratory	Public Health Ontario Laboratory	Vanessa G Allen et al	?
EPI_ISL_4279588	USA/CA-SDCPHL-083021-320/2021	2021-08-11	Human	San Diego County Public Health Laboratory	San Diego County Public Health Laboratory	Ashleigh Murphy Schafer et al	?
EPI_ISL_3315682	Turkey/HSGM-GF13478/2021	2021-07-31	Human	Ministry of Health Turkey	Ministry of Health Turkey	Fatma Bayrakdar et al	?
EPI_ISL_6330011	France/PAC-IHU-39756_Nova1/2020	2020-04	Human	MEPHI, Aix Marseille University	MEPHI, Aix Marseille University	Anthony LEVASSEUR et al	?
EPI_ISL_443668	England/CAMB-845C9/2020	2020-04-16	Human	Department of Pathology, University of Cambridge	Wellcome Sanger Institute for the COVID-19 Genomics UK (COG-UK) consortium	Luke W Meredith et al	Preliminary analysis of SARS-CoV-2 importation & establishment of UK transmission lineages
EPI_ISL_5598629	USA/NC-ECU-CORVASEQ-106188895/2021	2021-01-13	Human	Molecular Biology Laboratory, Vidant Medical Center	Brody Integrative Genomics Core, East Carolina University	Weihua Huang et al	?
EPI_ISL_448864	England/SHEF-C7B31/2020	2020-03-29	Human	Virology Laboratory, Castle Hill Hospital, Hull University Teaching Hospitals NHS Trust/Department of Infection, Immunity and Cardiovascular Disease, The Medical School, University of Sheffield	COVID-19 Genomics UK (COG-UK) Consortium	Thushan de Silva et al	Preliminary analysis of SARS-CoV-2 importation & establishment of UK transmission lineages
EPI_ISL_2408421	Qatar/QA.QU_19.2.C3/2021	2021-04-22	Human	Ministry of Public Health / Hamad Medical Corporation	Biomedical Research Center (BRC), Qatar University / Qatar Genome Project (QGP)	BRC: Fatiha M. Benslimane et al	?
EPI_ISL_1994134	USA/MI-MDHHS-SC27769/2021	2021-04-01	Human	Michigan Department of Health and Human Services, Bureau of Laboratories	Michigan Department of Health and Human Services, Bureau of Laboratories	Blankenship HM et al	?
EPI_ISL_5804779	deer/USA/IA-208111/2020	2020-12-10	Odocoileus virginianus	Department of Natural Resources, IA	Pennsylvania State Laboratory	Meera Surendran Nair et al	?
EPI_ISL_614785	Denmark/DCGC-852/2020	2020-05-11	Human	Department of Virus and Microbiological Special Diagnostics, Statens Serum Institut, Denmark	Albertsen lab, Department of Chemistry and Bioscience, Aalborg University, Denmark	Danish Covid-19 Genome Consortia et al	?
EPI_ISL_1268635	USA/IL-CDC-STM-000019515/2021	2021-02-20	Human	Helix/Illumina	Centers for Disease Control and Prevention Division of Viral Diseases, Pathogen Discovery	Peter W. Cook et al	?
EPI_ISL_1457994	USA/CA-CDC-FG-010419/2021	2021-03-18	Human	Fulgent Genetics	Centers for Disease Control and Prevention Division of Viral Diseases, Pathogen Discovery	Dakota Howard et al	?
EPI_ISL_2333089	Norway/2331/2020	2020-03-22	Human	Oslo University Hospital, Department of Medical Microbiology	Norwegian Institute of Public Health, Department of Virology	Kathrine Stene-Johansen et al	?
EPI_ISL_1633569	Ecuador/UEES-HLV029/2021	2021	Human	Omics Sciences Laboratory	Omics Sciences Laboratory	Derly Andrade Molina et al	?
EPI_ISL_2898667	Sweden/01_SE100_21CS503090/2020	2020-04-01	Human	Karolinska University Hospital Solna	Karolinska University Hospital	Jan Albert et al	?
EPI_ISL_2158624	USA/MO-MSPHL-002006/2020	2020-08-14	Human	Missouri State Public Health Laboratory	Missouri State Public Health Laboratory	Matthew Sinn et al	?
EPI_ISL_523101	mink/Netherlands/NB-EMC-6-16/2020	2020-05-30	Mink	Dutch COVID-19 response team	Erasmus Medical Center	OH consortium et al	?
EPI_ISL_468114	USA/OR-OHSU-0155/2020	2020-05-06	Human	OHSU Lab Services Molecular Microbiology Lab	Oregon SARS-CoV-2 Genome Sequencing Center	Brendan L. O'Connell et al	?
EPI_ISL_1563339	USA/WV-CDC-ASC210010734/2021	2021-03-17	Human	Aegis Sciences Corporation	Centers for Disease Control and Prevention Division of Viral Diseases, Pathogen Discovery	Dakota Howard et al	?
EPI_ISL_465475	England/20186077504/2020	2020-04-29	Human	Respiratory Virus Unit, Microbiology Services Colindale, Public Health England	Respiratory Virus Unit, Microbiology Services Colindale, Public Health England	PHE Covid Sequencing Team et al	?
EPI_ISL_1494328	USA/IL-IDPH-MAO-S-0001776/2020	2020-08-13	Human	Illinois Department of Public Health	Gagnon Lab, Southern Illinois University	Keith Gagnon et al	?
EPI_ISL_3982251	Austria/CeMM14894/2021	2021-08-09	Human	3. Medizinische Abteilung, Hanusch Krankenhaus	Bergthaler laboratory, CeMM Research Center for Molecular Medicine of the Austrian Academy of Sciences	Lukas Endler et al	?
EPI_ISL_5804746	deer/USA/IA-204472/2020	2020-12-05	Odocoileus virginianus	Department of Natural Resources, IA	Pennsylvania State Laboratory	Meera Surendran Nair et al	?
EPI_ISL_5990420	USA/IN-PU-lh000145070/2021	2021-01-25	Human	Indiana Animal Disease Diagnostic Laboratory	Carpi Laboratory - Purdue University	Jack Dorman et al	?
EPI_ISL_738619	USA/CA-CZB-13805/2020	2020-08-17	Human	Alameda County Public Health Lab	Chan-Zuckerberg Biohub	CZB Cliahub Consortium et al	?
EPI_ISL_2423970	USA/AZ-TG812063/2020	2020-11-05	Human	TGen North	TGen North	"Jolene Bowers et al	?
EPI_ISL_3247408	USA/CA-CDPH-2000026792/2021	2021-01-16	Human	CDPH VBL	California Department of Public Health	Emily Smith on behalf of CDPH-COVIDNet et al	?
EPI_ISL_2775507	USA/WY-WYPHL-20133420/2020	2020-11-12	Human	Wyoming Public Health Laboratory	Wyoming Public Health Laboratory	Jim Mildenberger et al	?
EPI_ISL_2928446	tiger/USA/TN-20-031498-003/2020	2020-10-27	Panthera tigris jacksoni	Kord Animal Health Diagnostic Laboratory	Diagnostic Virology Laboratory, National Veterinary Services Laboratories, USDA1920 Dayton Avenue, Ames, IA 50010, USA	Kerrie M. Franzen et al	?
EPI_ISL_1239097	USA/AZ-ASPHL-2744/2020	2020-10-26	Human	Arizona State Public Health Laboratory	Arizona State Public Health Laboratory	Trung Huynh et al	?
EPI_ISL_6827876	NewZealand/21MV3179/2021	2021-11-14	Human	PathLab Bay of Plenty	Institute of Environmental Science and Research (ESR)	Sarah Cockerton et al	?
EPI_ISL_2984737	Turkey/HSGM-B17156/2021	2021-06-16	Human	Ministry of Health Turkey	Ministry of Health Turkey	Fatma Bayrakdar et al	?
EPI_ISL_2990594	USA/FL-Shands-VTM-1499/2021	2021-01	Human	UF Health Shands Hospital - Core Laboratory	Salemi Lab, University of Florida	Magalis BR et al	?
EPI_ISL_596540	Palestine/61/2020	2020-03	Human	Palestinian Ministry of Health	Molecular Genetics Lab	Nouar Qutob et al	?
EPI_ISL_430919	USA/CT-UW-5754/2020	2020-04-05	Human	UW Virology Lab	UW Virology Lab	Pavitra Roychoudhury et al	?
EPI_ISL_1514908	USA/WV-CDC-LC0034127/2021	2021-03-17	Human	Laboratory Corporation of America	Centers for Disease Control and Prevention Division of Viral Diseases, Pathogen Discovery	Dakota Howard et al	?
EPI_ISL_660318	Spain/CT-IBV-99009922/2020	2020-08-11	Human	Servicio de Microbiología, Laboratori Clínic Metropolitana Nord. Hospital Universitari Germans Trias i Pujol. Institut d’Investigació en Ciències de la Salut Germans Trias i Pujol (IGTP)	SeqCOVID-SPAIN consortium/IBV(CSIC)	Elisa Martró et al	?
EPI_ISL_2834937	mink/USA/UT-20-023894-003/2020	2020-08-21	Mink	Utah Veterinary Diagnostic Laboratory	Diagnostic Virology Laboratory, National Veterinary Services Laboratories, USDA1920 Dayton Avenue, Ames, IA 50010, USA	Kerrie M. Franzen et al	?
EPI_ISL_423869	England/20126002104/2020	2020-03-18	Human	Respiratory Virus Unit, Microbiology Services Colindale, Public Health England	Respiratory Virus Unit, Microbiology Services Colindale, Public Health England	Monica Galiano et al	Preliminary analysis of SARS-CoV-2 importation & establishment of UK transmission lineages
EPI_ISL_487275	cat/Belgium/BE-MG-0320/2020	2020-03-11	Felis catus	Department of Veterinary Pathology, University of Liege - FARAH	Department of Veterinary Pathology, University of Liege - FARAH	Garigliany et al	?
EPI_ISL_459575	Scotland/GCVR-170C8E/2020	2020-03-25	Human	NHSGGC West of Scotland Specialist Virology Centre / MRC-University of Glasgow Centre for Virus Research	Wellcome Sanger Institute for the COVID-19 Genomics UK (COG-UK) consortium	Ana da Silva Filipe et al	?
EPI_ISL_754494	USA/NY-Wadsworth-280101-01/2020	2020-11-25	Human	Wadsworth Center, New York State Department.of Health	Wadsworth Center, New York State Department.of Health	Kirsten St. George et al	?
EPI_ISL_2231543	USA/CA-SEARCH-100697/2020	2020-12-11	Human	Sharp HealthCare Laboratory	Andersen lab at Scripps Research	SEARCH Alliance San Diego with Aaron Harding et al	?
EPI_ISL_3647398	Turkey/HSGM-D15927/2021	2021-08-19	Human	Ministry of Health Turkey	Ministry of Health Turkey	Fatma Bayrakdar et al	?
EPI_ISL_1075175	USA/TX-HMH-MCoV-20733/2021	2021-01-05	Human	Houston Methodist Hospital	Houston Methodist Hospital	S. Wesley Long et al	?
EPI_ISL_523040	mink/Netherlands/NB-EMC-1-8/2020	2020-04-28	Mink	Dutch COVID-19 response team	Erasmus Medical Center	OH consortium et al	?
EPI_ISL_933914	Lithuania/ID2614/2020	2020-12-04	Human	Vilnius university hospital Santaros Klinikos, Center of Laboratory Medicine	Vilnius university hospital Santaros Klinikos, Center of Laboratory Medicine	Ingrida Olendraite et al	?
EPI_ISL_799329	England/QEUH-D12059/2020	2020-12-27	Human	Lighthouse Lab in Glasgow	Wellcome Sanger Institute for the COVID-19 Genomics UK (COG-UK) Consortium	Harper VanSteenhouse et al	?
EPI_ISL_559412	England/ALDP-4A2BFC/2020	2020-05-22	Human	Lighthouse Lab in Alderley Park	Wellcome Sanger Institute for the COVID-19 Genomics UK (COG-UK) consortium	The Lighthouse Lab in Alderley Park et al	?
EPI_ISL_7855781	USA/CA-CDPH-2000013546/2020	2020-12-15	Human	CDPH VBL	California Department of Public Health	Emily Smith on behalf of CDPH-COVIDNet et al	?
EPI_ISL_8480005	USA/WY-WYPHL-20093140/2020	2020-10-08	Human	Wyoming Public Health Laboratory	Wyoming Public Health Laboratory	Jim Mildenberger et al	?
EPI_ISL_904625	mink/Netherlands/NB-EMC-50-20/2020	2020	Mink	Dutch COVID-19 response team	Erasmus Medical Center	Bas Oude Munnink et al	?
EPI_ISL_1313859	USA/UT-UPHL-2103977545/2021	2021-01-19	Human	Utah Public Health Laboratory	Utah Public Health Laboratory	Erin L. Young et al	?
EPI_ISL_8680994	Germany/ST-RKI-I-432118/2022	2022-01-03	Human	Landesamt für Verbraucherschutz des Landes Sachsen-Anhalt	Robert Koch Institute	?	?
EPI_ISL_3410803	USA/MA-UMASSMED-P010E11/2021	2021-02-20	Human	UMass Memorial Medical Center	Center for Microbiome Research	Richard T. Ellison III et al	?
EPI_ISL_8721315	Brazil/SP-IB_146681/2021	2021-12-27	Human	USF CESAR NETO BOTUCATU	Instituto Butantan	Dimas Tadeu Covas et al	?
EPI_ISL_944494	Israel/CVL-2029/2021	2021-01-11	Human	Israel Central Virology laboratory	Israel National Consortium for SARS-CoV-2 sequencing	Neta Zuckerman et al	?
EPI_ISL_1895653	Denmark/DCGC-86332/2020	2020-12-14	Human	Department of Virus and Microbiological Special Diagnostics, Statens Serum Institut, Copenhagen, Denmark	Aalborg University	Danish Covid-19 Genome Consortium et al	?
EPI_ISL_2854117	Chile/MA-CADIUMAG-00508/2021	2021-05-02	Human	Laboratorio de Medicina Molecular, Universidad de Magallanes	Centro Asistencial Docente y de Investigacion, Universidad de Magallanes	Constanza Ceroni et al	?
EPI_ISL_2600521	USA/AZ-TG920810/2020	2020-08-25	Human	TGen North	TGen North	"Jolene Bowers et al	?
EPI_ISL_484794	USA/MI-UM-2006S001036/2020	2020-03-31	Human	University of Michigan Clinical Microbiology Laboratory	Lauring Lab, University of Michigan, Department of Microbiology and Immunology	Valesano et al.	?
EPI_ISL_3218620	USA/TX-CDC-ASC210112496/2021	2021-07-09	Human	Aegis Sciences Corporation	Centers for Disease Control and Prevention Division of Viral Diseases, Pathogen Discovery	Dakota Howard et al	?
EPI_ISL_581729	Switzerland/BS-UHB-42204745/2020	2020-03-24	Human	Clinical Virology	Clinical Bacteriology	Madlen Stange et al	?
EPI_ISL_641474	mink/Denmark/mDK-82/2020	2020-09-09	Mink	Department of Virus and Microbiological Special Diagnostics, Statens Serum Institut, Copenhagen, Denmark	Albertsen lab, Department of Chemistry and Bioscience, Aalborg University, Denmark	Thomas Bruun Rasmussen et al	?
EPI_ISL_5143150	UnitedArabEmirates/BTC-4579/2021	2021-01-01	Human	BTC, Khalifa University	BTC, Khalifa University	Habiba Al Safar et al	?
EPI_ISL_5696310	USA/CA-CDPH-MC1198224/2020	2020-10-17	Human	CDPH VBL	California Department of Public Health	Emily Smith on behalf of CDPH-COVIDNet et al	?
EPI_ISL_5713238	USA/CA-CDPH-2000001241/2020	2020-12-01	Human	CDPH VBL	California Department of Public Health	Emily Smith on behalf of CDPH-COVIDNet et al	?
EPI_ISL_2673741	Norway/14196/2021	2021-06-10	Human	Furst Medical Laboratory	Norwegian Institute of Public Health, Department of Virology	Kathrine Stene-Johansen et al	?
EPI_ISL_523114	mink/Netherlands/NB-EMC-8-14/2020	2020-06-01	Mink	Dutch COVID-19 response team	Erasmus Medical Center	OH consortium et al	?
EPI_ISL_578810	USA/LA-EVTL404/2020	2020-06-01	Human	LSUHS Emerging Viral Threat Laboratory	Microbial Genome Sequencing Center	Jeremy P. Kamil et al	?
EPI_ISL_5259456	USA/CO-CDPHE-2008151370/2020	2020-08-13	Human	Colorado Department of Public Health and Environment	Colorado Department of Public Health and Environment	Laura Bankers et al	?
EPI_ISL_8888003	Norway/32419/2021	2021-12-13	Human	Hospital of Southern Norway - Kristiansand, Department of Medical Microbiology	Norwegian Institute of Public Health, Department of Virology	Kathrine Stene-Johansen et al	?
EPI_ISL_537690	Spain/CL-IBV-97006344/2020	2020-06-03	Human	Universidad de León	SeqCOVID-SPAIN consortium/IBV(CSIC)	Ana Carvajal et al	?
EPI_ISL_523579	Netherlands/ZH-EMC-237/2020	2020	Human	Dutch COVID-19 response team	Erasmus Medical Center	Bas Oude Munnink et al	?
EPI_ISL_4878317	deer/USA/OH-OSU-0335/2021	2021-02-25	Odocoileus virginianus	The Ohio State University Infectious Diseases Institute	USDA National Veterinary Services Laboratory	Andrew S. Bowman et al	?
EPI_ISL_2976218	USA/ID-IBL-614197/2020	2020-04-02	Human	Riverview Rehabilitation	Idaho Bureau of Laboratories	"R. Beukelman et al	?
EPI_ISL_1503319	USA/TX-DSHS-4956/2020	2020-07-02	Human	Texas Department of State Health Services (TXDSHS)	Texas Department of State Health Services (TXDSHS)	Rashmi Tuladhar et al	?
EPI_ISL_739405	USA/CA-CZB-14826/2020	2020-11-19	Human	Humboldt County Public Health Laboratory	Chan-Zuckerberg Biohub	CZB Cliahub Consortium et al	?
EPI_ISL_2923825	USA/NY-PRL-2021_0702_52A16/2020	2020-10-05	Human	Pandemic Response Lab - NYC	Pandemic Response Lab, R&D	Henry Lee et al	?
EPI_ISL_1887810	Denmark/DCGC-79169/2020	2020-12-07	Human	Department of Virus and Microbiological Special Diagnostics, Statens Serum Institut, Copenhagen, Denmark	Aalborg University	Danish Covid-19 Genome Consortium et al	?
EPI_ISL_8420570	Slovenia/17-127338-CE/2021	2021-12-16	Human	National Laboratory for Health, Environment and Food, OMM, Celje	NLZOH (National Laboratory for Health, Environment and Food) / CISLD (Clinical Institute of Special Laboratory Diagnostics), University Children's Hospital, University Medical Center Ljubljana	Sandra Janezic et al	?
EPI_ISL_525343	USA/UT-UPHL-04478/2020	2020-05-21	Human	Utah Public Health Laboratory	Utah Public Health Laboratory	Erin Young et al	?
EPI_ISL_2403270	Turkey/HSGM-B11377/2021	2021-04-30	Human	Ministry of Health Turkey	Ministry of Health Turkey	Fatma Bayrakdar et al	?
EPI_ISL_555952	England/ALDP-94C96E/2020	2020-06-16	Human	Lighthouse Lab in Alderley Park	Wellcome Sanger Institute for the COVID-19 Genomics UK (COG-UK) consortium	The Lighthouse Lab in Alderley Park et al	?
EPI_ISL_8746666	Turkey/HSGM-F14489/2022	2022-01-13	Human	Ministry of Health Turkey	Ministry of Health Turkey	Fatma Bayrakdar et al	?
EPI_ISL_4846188	Bonaire/BQ-RIVM-61689/2021	2021-09-24	Human	Dutch COVID-19 response team	National Institute for Public Health and the Environment (RIVM)	Adam Meijer et al	?
EPI_ISL_2868682	USA/NY-Wadsworth-21030067-01/2021	2021-02-26	Human	WESTCHESTER MEDICAL CENTER	Wadsworth Center, New York State Department of Health	Kirsten St. George et al	?
EPI_ISL_7729524	Guatemala/ASI4707/2021	2021-10-01	Human	Laboratorio Nacional de Salud	Asociación de Salud Integral / Clínica Familiar "Luis Ángel García"	Eduardo Arathon et al	?
EPI_ISL_889612	USA/LA-EVTL1632/2021	2021-01-05	Human	LSUHS Emerging Viral Threat Laboratory	Microbial Genome Sequencing Center	Jeremy P. Kamil et al	?
EPI_ISL_1240671	Finland/2TouS3F3/2020	2020-05-02	Human	Department of Virology and Immunology, University of Helsinki and Helsinki University Hospital, Huslab Finland	Department of Virology, Faculty of Medicine, University of Helsinki, Helsinki, Finland	Teemu Smura et al	?
EPI_ISL_1273739	Switzerland/AG-UHB-42551789/2020	2020-11-22	Human	Clinical Virology	Clinical Bacteriology	Tim Roloff et al	?
EPI_ISL_1528962	USA/WV-WVU-WV090815/2021	2021-01-02	Human	J.W. Ruby Memorial Hospital	WVU and Marshall University Combined Genomics Core Facilities	"James Denvir et al	?
EPI_ISL_1168731	USA/TN-CVP-63/2020	2020	Human	Biotia	Biotia	Dorottya Nagy-Szakal et al	?
EPI_ISL_3535750	Chile/RM-PUC_MVL_1333/2021	2021-07-20	Human	Laboratorio de Infectologia y Virologia Molecular	Laboratory of Molecular Virology, School of Medicine, Pontificia Universidad Catolica de Chile	Catalina Pardo-Roa et al	?
EPI_ISL_2733202	England/BRIS-134916/2020	2020-10-08	Human	Respiratory Virus Unit, Microbiology Services Colindale, Public Health England	COVID-19 Genomics UK (COG-UK) Consortium	PHE Covid Sequencing Team et al	?
EPI_ISL_1530782	USA/AZ-TG796000/2021	2021-03-20	Human	Sonora Quest Laboratories	TGen North	Jolene Bowers et al	?
EPI_ISL_8753845	Cambodia/g0108116/2022	2022-01-08	Human	Virology Unit, Institut Pasteur du Cambodge	Virology Unit, Institut Pasteur du Cambodge	Leakhena Pum et al	?
EPI_ISL_8527351	mink/Latvia/5352/2021	2021-10-07	Mink	BIOR	Latvian Biomedical Research and Study Centre	Alise Jakovele et al	?
EPI_ISL_2749114	NorthernIreland/PHEC-L306L878/2021	2021	Human	Respiratory Virus Unit, Microbiology Services Colindale, Public Health England	COVID-19 Genomics UK (COG-UK) Consortium	PHE Covid Sequencing Team et al	?
EPI_ISL_1581771	USA/MN-CDC-STM-000044265/2021	2021-03-26	Human	Helix/Illumina	Centers for Disease Control and Prevention Division of Viral Diseases, Pathogen Discovery	Dakota Howard et al	?
EPI_ISL_1262963	France/PDL-IPP04871/2021	2021-03-02	Human	Labo Analyses Med	National Reference Center for Viruses of Respiratory Infections, Institut Pasteur, Paris	Marion Barbet et al	?
EPI_ISL_429520	Denmark/ALAB-SSI423/2020	2020-03-11	Human	Department of Virus and Microbiological Special Diagnostics, Statens Serum Institut, Copenhagen, Denmark, Artillerivej 5, 2300 Copenahgen S	Albertsen lab, Department of Chemistry and Bioscience, Aalborg University, Denmark	Rasmus Kirkegaard et al	?
EPI_ISL_552827	England/ALDP-920E16/2020	2020-06-23	Human	Lighthouse Lab in Alderley Park	Wellcome Sanger Institute for the COVID-19 Genomics UK (COG-UK) consortium	The Lighthouse Lab in Alderley Park et al	?
EPI_ISL_2691819	USA/MD-HP06355-PIDLDFTKBH/2020	2020-06-30	Human	Johns Hopkins Hospital Department of Pathology	Johns Hopkins Hospital Department of Pathology	C. Paul Morris et al	?
EPI_ISL_528074	Switzerland/BS-UHB-42190622/2020	2020-03-14	Human	Clinical Virology	Clinical Bacteriology	Madlen Stange et al	?
EPI_ISL_501129	USA/WA-UW-13275/2020	2020-07-02	Human	University of Washington Virology Lab	University of Washington Virology Lab	Pavitra Roychoudhury et al	?
EPI_ISL_7167720	SriLanka/ML-MRI-007/2021	2021	Human	Department of Molecular Biology, Medical Research Institute, Colombo, Sri Lanka	Molecular Biology Lab	Nadeeka Janage et al	?
EPI_ISL_2224143	USA/TX-HMH-MCoV-40958/2020	2020-07-21	Human	Houston Methodist Hospital	Houston Methodist Hospital	Randall J. Olsen et al	?
EPI_ISL_1649567	USA/MA-CDC-ASC210011419/2021	2021-03-17	Human	Aegis Sciences Corporation	Centers for Disease Control and Prevention Division of Viral Diseases, Pathogen Discovery	Dakota Howard et al	?
EPI_ISL_435508	USA/NY-NYUMC441/2020	2020-04-15	Human	NYU Langone Health	Departments of Pathology and Medicine, New York University School of Medicine	Maria Aguero-Rosenfeld et al	?
EPI_ISL_1222043	USA/MA-CDC-LC0020495/2021	2021-02-23	Human	Laboratory Corporation of America	Centers for Disease Control and Prevention Division of Viral Diseases, Pathogen Discovery	Peter W. Cook et al	?
EPI_ISL_3032845	Turkey/HSGM-B4441/2021	2021-03-31	Human	Ministry of Health Turkey	Ministry of Health Turkey	Fatma Bayrakdar et al	?
EPI_ISL_2000168	USA/MN-CDC-ASC210071284/2021	2021-04-15	Human	Aegis Sciences Corporation	Centers for Disease Control and Prevention Division of Viral Diseases, Pathogen Discovery	Dakota Howard et al	?
EPI_ISL_1561907	USA/CA-CDC-ASC210006174/2021	2021-03-11	Human	Aegis Sciences Corporation	Centers for Disease Control and Prevention Division of Viral Diseases, Pathogen Discovery	Dakota Howard et al	?
EPI_ISL_7266621	India/KL-GENESCOV01763/2021	2021	Human	INSACOG-IGIB and Kerala State SARS-COV-2 Genome Surveillance Programme (GENESCOV2)	INSACOG and GENESCOV2 at CSIR Institute of Genomics and Integrative Biology	INSACOG-IGIB et al	?
EPI_ISL_2244718	USA/WV-CDC-ASC210012766/2021	2021-03-20	Human	Aegis Sciences Corporation	Centers for Disease Control and Prevention Division of Viral Diseases, Pathogen Discovery	Dakota Howard et al	?
EPI_ISL_2984668	Turkey/HSGM-B16965/2021	2021-06-16	Human	Ministry of Health Turkey	Ministry of Health Turkey	Fatma Bayrakdar et al	?
EPI_ISL_7737485	PapuaNewGuinea/PNG2438/2021	2021-06-22	Human	Queensland Medical Laboratories	Microbiological Diagnostic Unit - Public Health Laboratory (MDU-PHL)	Susapu et al	?
EPI_ISL_1068523	USA/CA-RD552-CV0087/2021	2021-02-05	Human	Fulgent Genetics	Fulgent Genetics	Harry Gao et al	?
EPI_ISL_1460887	USA/PA-CDC-STM-000036034/2021	2021-03-14	Human	Helix/Illumina	Centers for Disease Control and Prevention Division of Viral Diseases, Pathogen Discovery	Dakota Howard et al	?
EPI_ISL_1027329	USA/CA-CZB-22777/2020	2020-12-29	Human	Orange County Public Health Lab	Chan-Zuckerberg Biohub	CZB Cliahub Consortium et al	?
EPI_ISL_683296	mink/Denmark/mDK-558/2020	2020-10-19	Mink	Department of Virus and Microbiological Special Diagnostics, Statens Serum Institut, Copenhagen, Denmark	Albertsen Lab, Department of Chemistry and Bioscience, Aalborg University, Denmark	Danish Covid-19 Genome Consortium et al	?
EPI_ISL_1735339	USA/MN-CDC-STM-000050740/2021	2021-04-07	Human	Helix/Illumina	Centers for Disease Control and Prevention Division of Viral Diseases, Pathogen Discovery	Dakota Howard et al	?
EPI_ISL_451424	USA/NY-NYUMC709/2020	2020-03-20	Human	NYU Langone Health	Departments of Pathology and Medicine, New York University School of Medicine	Maria Aguero-Rosenfeld et al	?
EPI_ISL_441437	England/NOTT-10FCDF/2020	2020-04-08	Human	Queens Medical Centre, Clinical Microbiology Department / DeepSeq Nottingham	COVID-19 Genomics UK (COG-UK) Consortium	Gemma Clark et al	Preliminary analysis of SARS-CoV-2 importation & establishment of UK transmission lineages
EPI_ISL_5947138	Germany/BE-ChVir23538/2021	2021-01-30	Human	Charité Universitätsmedizin Berlin, Institut für Virologie/Labor Berlin	Charité Universitätsmedizin Berlin, Institut für Virologie	Victor M Corman et al	?
EPI_ISL_3128553	dog/USA/TX-TAMU-205-20-028754-002/2020	2020-09-24	Canis lupus familiaris	Wisconsin Veterinary Diagnostic Laboratory	Diagnostic Virology Laboratory, National Veterinary Services Laboratories, USDA1920 Dayton Avenue, Ames, IA 50010, USA	Kerrie M. Franzen et al	?
EPI_ISL_2838977	USA/OR-OHSU-7225/2020	2020-12-12	Human	OHSU Lab Services Molecular Microbiology Lab	Ginkgo Bioworks Clinical Laboratory	Brian O'Roak et al	?
EPI_ISL_2352362	France/OCC-CHU-TLS-210701209901/2021	2021-03-08	Human	LABO LXBIO Site de Rodez Centre	CHU Purpan - Laboratoire de Virologie - Institut Fédératif de Biologie	Latour J. et al	?
EPI_ISL_847724	USA/CA-CDPH-UC599/2020	2020-12-15	Human	California Department of Public Health	Chiu Laboratory, University of California, San Francisco	Charles Chiu et al	?
EPI_ISL_683196	mink/Denmark/mDK-441/2020	2020-10-28	Mink	Department of Virus and Microbiological Special Diagnostics, Statens Serum Institut, Copenhagen, Denmark	Albertsen Lab, Department of Chemistry and Bioscience, Aalborg University, Denmark	Danish Covid-19 Genome Consortium et al	?
EPI_ISL_1010846	USA/CA-RD-RA02799/2021	2021-01-30	Human	Fulgent Genetics	Fulgent Genetics	Harry Gao et al	?
EPI_ISL_1533535	USA/WA-CDC-4010388-001/2020	2020-12-09	Human	Kaiser Permanente Washington Health Research Institute	Genomics and Discovery, Respiratory Viruses Branch, Division of Viral Diseases, Centers for Disease Control and Prevention	Yan Li et al	?
EPI_ISL_2421674	USA/MN-CDC-ASC210041689/2021	2021-04-02	Human	Aegis Sciences Corporation	Centers for Disease Control and Prevention Division of Viral Diseases, Pathogen Discovery	Dakota Howard et al	?
EPI_ISL_5343132	USA/TX-HMH-MCoV-47885/2020	2020-07-17	Human	Houston Methodist Hospital	Houston Methodist Hospital	Randall J. Olsen et al	?
EPI_ISL_1130824	Switzerland/ZH-ETHZ-120077/2020	2020-04-21	Human	Viollier AG	Department of Biosystems Science and Engineering, ETH Zürich	Christian Beisel et al	?
EPI_ISL_2331439	Italy/EMR-158889-004-01/2021	2021-05	Human	Azienda Ospedaliero - Universitaria di Modena Policlinico - Virologia e Microbiologia Molecolare	Istituto Zooprofilattico Sperimentale della Lombardia e dell'Emilia Romagna (IZSLER), Risk Analysis and Genomic Epidemiology Unit	Monica Pecorari et al	?
EPI_ISL_853361	USA/PA-MGEL-01275/2020	2020-12-21	Human	UPMC Clinical Microbiology Laboratory	Microbial Genome Sequencing Center; Microbial Genomic Epidemiology Laboratory	Mustapha M. Mustapha et al	?
EPI_ISL_6422203	USA/IL-CDC-ASC210448443/2021	2021-10-30	Human	Aegis Sciences Corporation	Centers for Disease Control and Prevention Division of Viral Diseases, Pathogen Discovery	Dakota Howard et al	?
EPI_ISL_930860	Switzerland/SO-UHB-42489126/2020	2020-10-16	Human	Clinical Virology	Clinical Bacteriology	Tim Roloff et al	?
EPI_ISL_6425267	deer/USA/IA-208334/2020	2020-12-17	Odocoileus virginianus	Department of Natural Resources, IA	Pennsylvania State Laboratory	Meera Surendran Nair et al	?
EPI_ISL_2853729	USA/CA-CDPH-3000009316/2021	2021-02-09	Human	CDPH VBL	California Department of Public Health	CDPH-COVIDNet et al	?
EPI_ISL_2035512	USA/MO-MSPHL-000901/2020	2020-08-06	Human	Missouri State Public Health Laboratory	Missouri State Public Health Laboratory	Matthew Sinn et al	?
EPI_ISL_3032762	Turkey/HSGM-B4762/2021	2021-03-31	Human	Ministry of Health Turkey	Ministry of Health Turkey	Fatma Bayrakdar et al	?
EPI_ISL_6340233	USA/NE-TESTNE_A263S1G/2021	2021-02-12	Human	Nebraska Public Health Laboratory	NPHL COVID-19 Response Team	NPHL COVID-19 Response Team et al	?
EPI_ISL_4459581	Rwanda/NRLNAT4240/2021	2021-08-22	Human	Nucleic Acid Testing, National Reference Laboratory	GIGA Medical Genomics	Yvan Butera et al	?
EPI_ISL_2459703	India/JK-NCDC-1009238/2021	2021-02-11	Human	National Centre for Disease Control (NCDC) Biotechnology Division, Delhi	NCDC Delhi, Biotechnology Division INSACOG	Kalaiarasan Ponnusamy et al	?
EPI_ISL_3090531	USA/CA-CDPH-2000029772/2021	2021-01-19	Human	CDPH VBL	California Department of Public Health	CDPH-COVIDNet et al	?
EPI_ISL_681317	Bahrain/341016827_S18_L001/2020	2020-11-12	Human	Communicable Disease Laboratory, Public Health Directorate	Communicable Disease Laboratory, Public Health Directorate	Alwasti et al	?
EPI_ISL_824876	USA/WA-UW-48204/2020	2020-12-20	Human	UW Virology Lab	UW Virology Lab	Pavitra Roychoudhury et al	?
EPI_ISL_6174002	USA/VA-VCUVAS3-VTUE127858/2021	2021	Human	Virginia Division of Consolidated Laboratory Services	Virginia Commonwealth University	Gregory A Buck et al	?
EPI_ISL_1593900	USA/MO-MSPHL-000616/2020	2020-04-06	Human	Missouri State Public Health Laboratory	Missouri State Public Health Laboratory	Matthew Sinn et al	?
EPI_ISL_1445355	USA/IN-CDC-ASC210000321/2021	2021-02-28	Human	Aegis Sciences Corporation	Centers for Disease Control and Prevention Division of Viral Diseases, Pathogen Discovery	Dakota Howard et al	?
EPI_ISL_683224	mink/Denmark/mDK-476/2020	2020-10-22	Mink	Department of Virus and Microbiological Special Diagnostics, Statens Serum Institut, Copenhagen, Denmark	Albertsen Lab, Department of Chemistry and Bioscience, Aalborg University, Denmark	Danish Covid-19 Genome Consortium et al	?
EPI_ISL_8484096	USA/MA-CDCBI-CRSP_IRNIASFGJNA7CCND/2021	2021-12-29	Human	Broad Institute Clinical Research Sequencing Platform	Infectious Disease Program, Broad Institute of Harvard and MIT	Siddle et al	?
EPI_ISL_1390795	Canada/QC-CHUM-2007803714A/2020	2020-03-18	Human	Laboratoire de santé publique du Québec	Laboratoire de santé publique du Québec	Sandrine Moreira et al	?
EPI_ISL_955538	USA/CA-CZB-17367/2020	2020-12-01	Human	Humboldt County Public Health Laboratory	Chan-Zuckerberg Biohub	CZB Cliahub Consortium et al	?
EPI_ISL_969220	Canada/BC-BCCDC-4087/2020	2020-08-24	Human	BCCDC Public Health Laboratory	BCCDC Public Health Laboratory	Prystajecky Natalie et al	?
EPI_ISL_467865	USA/MA-QDX-69/2020	2020-03-15	Human	Quest Diagnostics	Quest Diagnostics	Anderson et al	?
EPI_ISL_5156920	USA/NY-P19G11/2021	2021-05-05	Human	SUNY Upstate Medical University	505 Irving Avenue, Syracuse, NY 13210 - Frank Middleton Lab	Frank Middleton et al	?
EPI_ISL_857095	USA/NY-NYCPHL-002259/2021	2021-01-06	Human	DOHMH Fort Greene	New York City Public Health Laboratory	Jade Wang et al	?
EPI_ISL_419880	Australia/VIC184/2020	2020-03-19	Human	Victorian Infectious Diseases Reference Laboratory (VIDRL)	Victorian Infectious Diseases Reference Laboratory and Microbiological Diagnostic Unit Public Health Laboratory, Doherty Institute	Caly L. et al	Tracking the COVID-19 pandemic in Australia using genomics
EPI_ISL_3535837	France/OCC-CERBAHC-07965400/2021	2021	Human	Cedibio Unilabs - Castanet Delh	CERBA HealthCare	Bénédicte Roquebert et al	?
EPI_ISL_1494152	USA/IL-IDPH-COO-S-0001755/2020	2020-08-11	Human	Illinois Department of Public Health	Gagnon Lab, Southern Illinois University	Keith Gagnon et al	?
EPI_ISL_1663539	India/ILSGS00967/2021	2021-03-11	Human	MGM Medical College, Jamshedpur	Institute of Life Sciences - INSACOG	Sunil K. Raghav et al	?
EPI_ISL_848669	USA/FL-BPHL-2706/2020	2020-12-03	Human	Florida Bureau of Public Health Laboratories	Florida Bureau of Public Health Laboratories	Sarah Schmedes et al	?
EPI_ISL_721609	Japan/IC-0367/2020	2020-11-27	Human	Pathogen Genomics Center, National Institute of Infectious Diseases	Pathogen Genomics Center, National Institute of Infectious Diseases	Tsuyoshi Sekizuka et al	?
EPI_ISL_8508159	USA/CA-CDPH-3000014884/2021	2021-02-16	Human	CDPH VBL	California Department of Public Health	CDPH-COVIDNet et al	?
EPI_ISL_1686745	USA/CO-CDC-ASC210024474/2021	2021-03-27	Human	Aegis Sciences Corporation	Centers for Disease Control and Prevention Division of Viral Diseases, Pathogen Discovery	Dakota Howard et al	?
EPI_ISL_1270225	USA/PA-CDC-STM-000021846/2021	2021-02-22	Human	Helix/Illumina	Centers for Disease Control and Prevention Division of Viral Diseases, Pathogen Discovery	Peter W. Cook et al	?
EPI_ISL_2466717	Pakistan/JRCGR_SCV-82/2021	2021-04-15	Human	Jamil-ur-Rahman Center for Genome Research, Dr. Panjwani Center for Molecular Medicine and Drug Research	Jamil-ur-Rahman Center for Genome Research, Dr. Panjwani Center for Molecular Medicine and Drug Research	Irfan et al	?
EPI_ISL_5930612	USA/CO-CDPHE-2009212737/2020	2020-09-21	Human	Colorado Department of Public Health and Environment	Colorado Department of Public Health and Environment	Laura Bankers et al	?
EPI_ISL_556109	England/MILK-6422BB/2020	2020-07-04	Human	Lighthouse Lab in Milton Keynes	Wellcome Sanger Institute for the COVID-19 Genomics UK (COG-UK) consortium	The Lighthouse Lab in Milton Keynes et al	?
EPI_ISL_700069	India/MH-ACTREC-420/2020	2020-07-30	Human	Hematopathology Laboratory, ACTREC, TMC	Hematopathology Laboratory, ACTREC, TMC	Hematopathology Laboratory et al	?
EPI_ISL_459310	England/CAMB-1AF6C4/2020	2020-05-01	Human	Department of Pathology, University of Cambridge	Wellcome Sanger Institute for the COVID-19 Genomics UK (COG-UK) consortium	Luke W Meredith et al	?
EPI_ISL_552805	England/ALDP-920BB5/2020	2020-06-23	Human	Lighthouse Lab in Alderley Park	Wellcome Sanger Institute for the COVID-19 Genomics UK (COG-UK) consortium	The Lighthouse Lab in Alderley Park et al	?
EPI_ISL_5906488	NewZealand/21CH0356/2021	2021-10-28	Human	Canterbury Health Laboratories	Institute of Environmental Science and Research (ESR)	Sarah Cockerton et al	?
EPI_ISL_6088079	dog/USA/VA-21-032400-003/2021	2021-10-22	Canis lupus familiaris	Diagnostic Virology Laboratory, National Veterinary Services Laboratories, USDA1920 Dayton Avenue, Ames, IA 50010, USA	Diagnostic Virology Laboratory, National Veterinary Services Laboratories, USDA1920 Dayton Avenue, Ames, IA 50010, USA	Kerrie M. Franzen et al	?
EPI_ISL_615780	Denmark/DCGC-4008/2020	2020-09-14	Human	Department of Virus and Microbiological Special Diagnostics, Statens Serum Institut, Denmark	Albertsen lab, Department of Chemistry and Bioscience, Aalborg University, Denmark	Danish Covid-19 Genome Consortia et al	?
EPI_ISL_1608834	USA/SC-CDC-LC0035469/2021	2021-03-24	Human	Laboratory Corporation of America	Centers for Disease Control and Prevention Division of Viral Diseases, Pathogen Discovery	Dakota Howard et al	?
EPI_ISL_4276185	France/OCC-CHU-TLS-6002319354/2021	2021-08-19	Human	CHU Purpan - Laboratoire de Virologie - Institut Fédératif de Biologie	CHU Purpan - Laboratoire de Virologie - Institut Fédératif de Biologie	Latour J. et al	?
EPI_ISL_978098	USA/CA-UCSF-UC924/2021	2021-01-03	Human	Chiu Laboratory, University of California, San Francisco	Chiu Laboratory, University of California, San Francisco	Charles Chiu et al	?
EPI_ISL_5780235	USA/TN-VUMC-001107/2021	2021-06-12	Human	VUMC Molecular Infectious Diseases Laboratory (MIDL)	Dr. Suman Das Lab - Vanderbilt University Medical Center (VUMC)	Grant Vestal et al	?
EPI_ISL_1240875	USA/NC-UNC-0312/2021	2021-02-24	Human	Clinical Molecular Microbiology Laboratory, UNC Hospitals	Jeremy Wang	Jeremy Wang et al	?
EPI_ISL_3050764	mink/Denmark/mDK-847/2020	2020-08-24	Mink	Department of Virus and Microbiological Special Diagnostics, Statens Serum Institut, Copenhagen, Denmark	Albertsen lab, Department of Chemistry and Bioscience, Aalborg University, Denmark	Danish Covid-19 Genome Consortia et al	?
EPI_ISL_1314308	USA/MN-MDH-3645/2021	2021-02-26	Human	M Health Fairview	Minnesota Department of Health, Public Health Laboratory	Alexandra Lorentz et al	?
EPI_ISL_2716429	USA/WA-UW-G211/2021	2021-06	Human	Virology, University of Washington	Virology, University of Washington	Greninger et al	?
EPI_ISL_434794	USA/TX-HMH088/2020	2020-03-19	Human	Houston Methodist Hospital	Houston Methodist Hospital	S. Wesley Long et al	Molecular Architecture of Early Dissemination and Evolution of the SARS-CoV-2 Virus in Metropolitan Houston, Texas
EPI_ISL_1443759	USA/KS-KHEL-0770/2020	2020-10-19	Human	Kansas Health and Environmental Lab	Kansas Health and Environmental Lab	Mike Grose et al	?
EPI_ISL_1382888	Spain/NC-CHN-01000259/2020	2020-03-25	Human	Servicio de Microbiología Clínica (Complejo Hospitalario de Navarra, Pamplona)	Centro de Secuenciación NASERTIC	Carmen Ezpeleta Baquedano et al	?
EPI_ISL_632463	mink/Netherlands/NB-EMC-58-3/2020	2020	Mink	Dutch COVID-19 response team	Erasmus Medical Center	OH consortium et al	?
EPI_ISL_434241	USA/WA-S481/2020	2020-04-02	Human	Washington State Department of Health	Seattle Flu Study	Chu et al	?
EPI_ISL_3414340	Turkey/HSGM-FS4931/2021	2021-08-07	Human	Ministry of Health Turkey	Ministry of Health Turkey	Fatma Bayrakdar et al	?
EPI_ISL_3105308	USA/CA-CDPH-2000024986/2021	2021-01-12	Human	CDPH VBL	California Department of Public Health	CDPH-COVIDNet et al	?
EPI_ISL_1678181	USA/PA-CDC-2-4177036/2021	2021-03-16	Human	"PA Department of Health, Bureau of Laboratories"	Centers for Disease Control and Prevention Division of Viral Diseases, Pathogen Discovery	Mili Sheth et al	?
EPI_ISL_2734541	England/EKHU-260FD77/2020	2020	Human	Respiratory Virus Unit, Microbiology Services Colindale, Public Health England	COVID-19 Genomics UK (COG-UK) Consortium	PHE Covid Sequencing Team et al	?
EPI_ISL_457988	Oman/RESP-20-4153/2020	2020-03-21	Human	Oman-NIC	Oman-NIC	Samira Al-Maruqi et al	?
EPI_ISL_889888	Canada/QC-JUS-V5301500/2020	2020-03-27	Human	Laboratoire de santé publique du Québec	Laboratoire de santé publique du Québec	Sandrine Moreira et al	?
EPI_ISL_1561797	USA/MN-CDC-ASC210006044/2021	2021-03-13	Human	Aegis Sciences Corporation	Centers for Disease Control and Prevention Division of Viral Diseases, Pathogen Discovery	Dakota Howard et al	?
EPI_ISL_565898	USA/MI-MDHHS-SC21855/2020	2020-05-07	Human	Michigan Department of Health and Human Services, Bureau of Laboratories	Michigan Department of Health and Human Services, Bureau of Laboratories	Blankenship HM et al	?
EPI_ISL_1268276	USA/CA-CDC-STM-000016902/2021	2021-02-16	Human	Helix/Illumina	Centers for Disease Control and Prevention Division of Viral Diseases, Pathogen Discovery	Peter W. Cook et al	?
EPI_ISL_5259614	USA/CO-CDPHE-2008240288/2020	2020-08-21	Human	Colorado Department of Public Health and Environment	Colorado Department of Public Health and Environment	Laura Bankers et al	?
EPI_ISL_447630	mink/Netherlands/NB02_13KS/2020	2020-04-29	Mink	Virology, Wageningen Bioveterinary Research	Virology, Wageningen Bioveterinary Research	van der Poel et al	SARS-CoV-2 infection in farmed minks, the Netherlands, April and May 2020
EPI_ISL_683267	mink/Denmark/mDK-525/2020	2020-10-16	Mink	Department of Virus and Microbiological Special Diagnostics, Statens Serum Institut, Copenhagen, Denmark	Albertsen Lab, Department of Chemistry and Bioscience, Aalborg University, Denmark	Danish Covid-19 Genome Consortium et al	?
EPI_ISL_548950	Germany/BAV-MVP0108/2020	2020-04-13	Human	Max von Pettenkofer Institute, Virology, National Reference Center for Retroviruses, LMU München	Laboratory for Functional Genome Analysis, Dept. Genomics, Gene Center of the LMU Munich	Max Muenchhoff et al	?
EPI_ISL_5621401	USA/AZ-ASU17960/2021	2021-01-19	Human	Arizona State University	Arizona State University	Ajeet Bains et al	?
EPI_ISL_3128556	cat/USA/KY-20-026484-001/2020	2020-09-08	Felis catus	Zoetis Reference Laboratories	Diagnostic Virology Laboratory, National Veterinary Services Laboratories, USDA1920 Dayton Avenue, Ames, IA 50010, USA	Kerrie M. Franzen et al	?
EPI_ISL_2403361	Turkey/HSGM-B13579/2021	2021-05-24	Human	Ministry of Health Turkey	Ministry of Health Turkey	Fatma Bayrakdar et al	?
EPI_ISL_622569	Denmark/DCGC-1856/2020	2020-07-06	Human	Department of Virus and Microbiological Special Diagnostics, Statens Serum Institut, Denmark	Albertsen lab, Department of Chemistry and Bioscience, Aalborg University, Denmark	Danish Covid-19 Genome Consortia et al	?
EPI_ISL_683272	mink/Denmark/mDK-531/2020	2020-10-19	Mink	Department of Virus and Microbiological Special Diagnostics, Statens Serum Institut, Copenhagen, Denmark	Albertsen Lab, Department of Chemistry and Bioscience, Aalborg University, Denmark	Danish Covid-19 Genome Consortium et al	?
EPI_ISL_8443103	Indonesia/JK-GS-GSILab-859665/2021	2021-12-29	Human	RSUD TAMANSARI	Genomik Solidaritas Indonesia Laboratorium	Aisyi Sakina Rifani et al	?
EPI_ISL_511646	Portugal/PT1099/2020	2020-03-16	Human	ULS Guarda	Instituto Nacional de Saude (INSA)	Borges et al	?
EPI_ISL_5439652	USA/CO-CDPHE-2004150002/2020	2020-04-14	Human	Colorado Department of Public Health and Environment	Colorado Department of Public Health and Environment	Laura Bankers et al	?
EPI_ISL_1090971	USA/FL-CDC-QDX21872433/2021	2021-02-07	Human	Quest Diagnostics Incorporated	Respiratory Viruses Branch, Division of Viral Diseases, Centers for Disease Control and Prevention	Peter W. Cook et al	?
EPI_ISL_1271634	Canada/ON-PHL-20-02960/2020	2020-10	Human	Public Health Ontario Laboratory	Public Health Ontario Laboratory	Vanessa G Allen et al	?
EPI_ISL_2885119	USA/MD-HP07034-PIDROSEMCE/2020	2020-04-28	Human	Johns Hopkins Hospital Department of Pathology	Johns Hopkins Hospital Department of Pathology	C. Paul Morris et al	?
EPI_ISL_1685602	USA/WV-CDC-ASC210026175/2021	2021-03-29	Human	Aegis Sciences Corporation	Centers for Disease Control and Prevention Division of Viral Diseases, Pathogen Discovery	Dakota Howard et al	?
EPI_ISL_683315	mink/Denmark/mDK-581/2020	2020-10-14	Mink	Department of Virus and Microbiological Special Diagnostics, Statens Serum Institut, Copenhagen, Denmark	Albertsen Lab, Department of Chemistry and Bioscience, Aalborg University, Denmark	Danish Covid-19 Genome Consortium et al	?
EPI_ISL_1465365	USA/AZ-TG779991/2020	2020-11-05	Human	Sonora Quest Laboratories	TGen North	"Jolene Bowers et al	?
EPI_ISL_2491298	USA/AZ-TG908239/2020	2020-10-29	Human	TGen North	TGen North	"Jolene Bowers et al	?
EPI_ISL_3777066	England/PHEC-U30AU0D6/2021	2021-04-15	Human	Respiratory Virus Unit, Microbiology Services Colindale, Public Health England	COVID-19 Genomics UK (COG-UK) Consortium	PHE Covid Sequencing Team et al	?
EPI_ISL_644190	USA/TX-DSHS-1249/2020	2020-05-30	Human	Texas Department of State Health Services	Texas Department of State Health Services	Rashmi Tuladhar et al	?
EPI_ISL_1443765	USA/KS-KHEL-0776/2020	2020-10-19	Human	Kansas Health and Environmental Lab	Kansas Health and Environmental Lab	Mike Grose et al	?
EPI_ISL_727753	England/PORT-2E99C4/2020	2020	Human	Centre for Enzyme Innovation, University of Portsmouth / Translational Research Laboratory, Portsmouth Hospitals NHS Trust	COVID-19 Genomics UK (COG-UK) Consortium	Angela Beckett et al	?
EPI_ISL_2294374	Canada/Qc-PSM-0069499032/2021	2021-02-02	Human	Laboratoire de santé publique du Québec	Laboratoire de santé publique du Québec	Sandrine Moreira et al	?
EPI_ISL_471876	USA/MI-MDHHS-SC20855/2020	2020-05-08	Human	Michigan Department of Health and Human Services, Bureau of Laboratories	Michigan Department of Health and Human Services, Bureau of Laboratories	Blankenship HM et al	?
EPI_ISL_2204426	USA/TX-HMH-MCoV-35889/2020	2020-12-15	Human	Houston Methodist Hospital	Houston Methodist Hospital	Randall J. Olsen et al	?
EPI_ISL_1163220	USA/VA-CDC-LC0015096/2021	2021-02-09	Human	Laboratory Corporation of America	Respiratory Viruses Branch, Division of Viral Diseases, Centers for Disease Control and Prevention	Peter W. Cook et al	?
EPI_ISL_577777	mink/Netherlands/NB-EMC-36-1/2020	2020-08-20	Mink	Dutch COVID-19 response team	Erasmus Medical Center	OH consortium et al	?
EPI_ISL_979722	USA/CA-CZB-19126/2020	2020-12-04	Human	Humboldt County Public Health Laboratory	Chan-Zuckerberg Biohub	CZB Cliahub Consortium et al	?
EPI_ISL_2158078	Turkey/HSGM-B10775/2021	2021-04-28	Human	Ministry of Health Turkey	Ministry of Health Turkey	Fatma Bayrakdar et al	?
EPI_ISL_518001	Singapore/837/2020	2020-07-29	Human	Singapore General Hospital	Department of Microbiology	Nurdyana Abdul Rahman et al	?
EPI_ISL_2244679	USA/TX-CDC-ASC210016044/2021	2021-03-21	Human	Aegis Sciences Corporation	Centers for Disease Control and Prevention Division of Viral Diseases, Pathogen Discovery	Dakota Howard et al	?
EPI_ISL_1512769	USA/MN-CDC-IBX704429130717/2021	2021-03-18	Human	Infinity Biologix	Centers for Disease Control and Prevention Division of Viral Diseases, Pathogen Discovery	Dakota Howard et al	?
EPI_ISL_3243489	USA/CA-CDPH-2000020774/2021	2021-01-03	Human	CDPH VBL	California Department of Public Health	Emily Smith on behalf of CDPH-COVIDNet et al	?
EPI_ISL_8215761	tiger/USA/OH-21-038314-003/2021	2021-12-13	Panthera tigris	Ohio Animal Disease Diagnostic Laboratory	Diagnostic Virology Laboratory, National Veterinary Services Laboratories, USDA1920 Dayton Avenue, Ames, IA 50010, USA	Kerrie M. Franzen et al	?
EPI_ISL_1307661	PapuaNewGuinea-1/2020	2020-01-15	Human	Central Public Health Laboratory	National Public Health Laboratory, National Centre for Infectious Diseases	Tze Minn Mak et al	?
EPI_ISL_755739	Canada/ON-CVD01417/2020	2020-11-24	Human	Toronto Invasive Bacterial Diseases Network	McMaster University	Allison McGeer et al	?
EPI_ISL_658502	England/QEUH-B414A2/2020	2020-11-08	Human	Lighthouse Lab in Glasgow	Wellcome Sanger Institute for the COVID-19 Genomics UK (COG-UK) Consortium	Harper VanSteenhouse et al	?
EPI_ISL_5461043	USA/CA-CDPH-2000001893/2020	2020-12-02	Human	CDPH VBL	California Department of Public Health	Emily Smith on behalf of CDPH-COVIDNet et al	?
EPI_ISL_2709842	USA/MD-MDH-2772/2021	2021-01-07	Human	MD PHL	MD PHL	Maryland Department of Health Laboratories Administration et al	?
EPI_ISL_1304261	USA/TX-HMH-MCoV-29705/2021	2021-01-24	Human	Houston Methodist Hospital	Houston Methodist Hospital	S. Wesley Long et al	?
EPI_ISL_631667	USA/TX-DSHS-1205/2020	2020-03-17	Human	Texas Department of State Health Services	Texas Department of State Health Services	Rashmi Tuladhar et al	?
EPI_ISL_5193090	Slovenia/99740/2021	2021-02-24	Human	Institute of Microbiology and Immunology, Faculty of Medicine, University of Ljubljana	Institute of Microbiology and Immunology, Faculty of Medicine, University of Ljubljana	Alen Suljič et al	?
EPI_ISL_2628482	USA/CA-ALSR-101991/2020	2020-07-08	Human	San Diego County Public Health Laboratory	Andersen lab at Scripps Research	SEARCH Alliance San Diego with Ashleigh Murphy et al	?
EPI_ISL_641459	mink/Denmark/mDK-67/2020	2020-09-22	Mink	Department of Virus and Microbiological Special Diagnostics, Statens Serum Institut, Copenhagen, Denmark	Albertsen lab, Department of Chemistry and Bioscience, Aalborg University, Denmark	Thomas Bruun Rasmussen et al	?
EPI_ISL_883024	USA/MD-MDH-0652/2021	2021-01-12	Human	Maryland Public Health Laboratory	Maryland Public Health Laboratory	Maryland Department of Health Laboratories Administration et al	?
EPI_ISL_1266584	USA/NY-CDC-QDX22488537/2021	2021-02-25	Human	Quest Diagnostics Incorporated	Centers for Disease Control and Prevention Division of Viral Diseases, Pathogen Discovery	Peter W. Cook et al	?
EPI_ISL_635185	Norway/3621/2020	2020-09-20	Human	Ostfold Hospital Trust - Kalnes, Centre for Laboratory Medicine, Section for gene technology and infection serology	Norwegian Institute of Public Health, Department of Virology	Kathrine Stene-Johansen et al	?
EPI_ISL_4964412	USA/PA-CDC-LC0026838/2021	2021-03-08	Human	Laboratory Corporation of America	Centers for Disease Control and Prevention Division of Viral Diseases, Pathogen Discovery	Dakota Howard et al	?
EPI_ISL_476836	Greece/AUTH_7/2020	2020-03-01	Human	National Influenza Centre for Nothern Greece	National Influenza Centre for Nothern Greece	Maria Christoforidi et al	?
EPI_ISL_427590	USA/NY-WCMP11C05P/2020	2020-03-16	Human	NewYork-Presbyterian & Mason Lab	Mason Lab	Daniel J. Butler et al	Shotgun Transcriptome and Isothermal Profiling of SARS-CoV-2 Infection Reveals Unique Host Responses, Viral Diversification, and Drug Interactions
EPI_ISL_2504472	India/MP-NCDC-1209254/2021	2021-02-20	Human	National Centre for Disease Control (NCDC) Biotechnology Division, Delhi	NCDC Delhi, Biotechnology Division INSACOG	Mahesh S Dhar et al	?
EPI_ISL_2223682	USA/TX-HMH-MCoV-40499/2020	2020-08-02	Human	Houston Methodist Hospital	Houston Methodist Hospital	Randall J. Olsen et al	?
EPI_ISL_2970630	Canada/QC-1nDWVQ-MX20346661/2020	2020-12-18	Human	Laboratoire de santé publique du Québec	Laboratoire de santé publique du Québec	Sandrine Moreira et al	?
EPI_ISL_979731	USA/CA-CZB-19137/2020	2020-12-04	Human	Humboldt County Public Health Laboratory	Chan-Zuckerberg Biohub	CZB Cliahub Consortium et al	?
EPI_ISL_6261867	USA/TN-SPHL-1146/2021	2021-01-21	Human	TN DOH Lab Services	TN DOH Lab Services	Karen Beasley-Maynard et al	?
EPI_ISL_438040	Austria/CeMM0199/2020	2020-03-15	Human	Center for Virology, Medical University of Vienna	Bergthaler laboratory, CeMM Research Center for Molecular Medicine of the Austrian Academy of Sciences	Alexandra Popa et al	Mutational dynamics and transmission properties of SARS-CoV-2 superspreading events in Austria
EPI_ISL_8808121	Belgium/Jessa_11-2202-005354ZOL/2022	2022-01-13	Human	ZOL	Jessa	Severine Berden et al. on behalf of the Jessa_cmdLab et al	?
EPI_ISL_3144909	Chile/AN-119299/2021	2021-06-30	Human	Genetica Molecular and Subdepartamento de Virologia ISP Chile	Instituto de Salud Publica de Chile	Karen Orostica et al	?
EPI_ISL_1621443	USA/PA-VSP1147/2021	2021-03-15	Human	Hospital of the University of Pennsylvania Molecular Pathology Lab	Bushman Lab - University of Pennsylvania	John Everett et al	?
EPI_ISL_2234189	USA/CA-CDPH619/2020	2020-12-20	Human	California Department of Public Health	California Department of Public Health	CDPH IDLB COVIDNet et al	?
EPI_ISL_2987267	SouthAfrica/NICD-N10777/2021	2021-06-18	Human	ERMELO LABORATORY	National Institute for Communicable Diseases of the National Health Laboratory Service	Amoako DG et al	?
EPI_ISL_553148	England/MILK-9715D5/2020	2020-08-18	Human	Lighthouse Lab in Milton Keynes	Wellcome Sanger Institute for the COVID-19 Genomics UK (COG-UK) consortium	The Lighthouse Lab in Milton Keynes et al	?
EPI_ISL_2812158	USA/MN-UMGC-974/2021	2021-03-30	Human	Genomics Center, University of Minnesota	Genomics Center, University of Minnesota	Gohl et al	?
EPI_ISL_1607942	USA/TX-DSHS-5282/2021	2021-03-27	Human	TXDSHS	TXDSHS	Rashmi Tuladhar et al	?
EPI_ISL_2990351	USA/FL-Shands-VTM-1161/2021	2021-01	Human	UF Health Shands Hospital - Core Laboratory	Salemi Lab, University of Florida	Magalis BR et al	?
EPI_ISL_1026107	USA/NY-CDC-LC0003859/2021	2021-01-11	Human	Laboratory Corporation of America	Respiratory Viruses Branch, Division of Viral Diseases, Centers for Disease Control and Prevention	Peter W. Cook et al	?
EPI_ISL_2741678	England/PHEC-309A06/2020	2020	Human	Respiratory Virus Unit, Microbiology Services Colindale, Public Health England	COVID-19 Genomics UK (COG-UK) Consortium	PHE Covid Sequencing Team et al	?
EPI_ISL_683139	mink/Denmark/mDK-290/2020	2020-11-10	Mink	Department of Virus and Microbiological Special Diagnostics, Statens Serum Institut, Copenhagen, Denmark	Albertsen Lab, Department of Chemistry and Bioscience, Aalborg University, Denmark	Danish Covid-19 Genome Consortium et al	?
EPI_ISL_4400522	Italy/BAS_AORSanCarlo_sample26/2021	2021-05-22	Human	AORSanCarlo	Laboratorio di patologia clinica e microbiologia A.O.R - San Carlo Potenza	Antonio Picerno et al	?
EPI_ISL_4699297	France/PAC-IHU--33620_Nova1/2020	2020-03	Human	MEPHI, Aix Marseille University	MEPHI, Aix Marseille University	Anthony LEVASSEUR et al	?
EPI_ISL_2443788	USA/NY-NYGC-994-VTM1-OQUR316/2021	2021-01-27	Human	Weill Cornell Medicine	New York Genome Center	Michael Zody et al	?
EPI_ISL_2158031	Turkey/HSGM-B10240/2021	2021-04-28	Human	Ministry of Health Turkey	Ministry of Health Turkey	Fatma Bayrakdar et al	?
EPI_ISL_1482842	USA/SC-MUSC-0516/2021	2021-01-28	Human	MUSC Molecular Pathology Laboratory	MUSC Molecular Pathology Laboratory	Julie W. Hirschhorn et al	?
EPI_ISL_1423292	USA/WV-WVU-WV090207/2021	2021-01-10	Human	J.W. Ruby Memorial Hospital	WVU and Marshall University Combined Genomics Core Facilities	"James Denvir et al	?
EPI_ISL_514139	USA/FL-BPHL-0793/2020	2020-03-12	Human	Florida Bureau of Public Health Laboratories	Florida Bureau of Public Health Laboratories	Sarah Schmedes et al	?
EPI_ISL_1624919	USA/WV-WVU-WV064853/2021	2021-03-30	Human	QLabs	WVU and Marshall University Combined Genomics Core Facilities	James Denvir et al	?
EPI_ISL_2035668	USA/OR-OHSU-4449/2020	2020-11-05	Human	OHSU Lab Services Molecular Microbiology Lab	Oregon SARS-CoV-2 Genome Sequencing Center	Brendan L. O'Connell et al	?
EPI_ISL_5804777	deer/USA/IA-208109/2020	2020-12-10	Odocoileus virginianus	Department of Natural Resources, IA	Pennsylvania State Laboratory	Meera Surendran Nair et al	?
EPI_ISL_1443901	France/PDL-IPP06371/2021	2021	Human	Hospital	National Reference Center for Viruses of Respiratory Infections, Institut Pasteur, Paris	Marion Barbet et al	?
EPI_ISL_4302646	bat/Laos/BANAL-116/2020	2020-07-07	Rhinolophus malayanus	The Institut Pasteur du Laos	Pathogen Discovery Laboratory, Institut Pasteur	Temmam et al	?
EPI_ISL_1707487	France/ARA-HCL021059665201/2021	2021-03-24	Human	UNIBIO ROMANS GAMBETTA	CNR Virus des Infections Respiratoires - France SUD	Antonin Bal et al	?
EPI_ISL_8783161	Poland/109_03_01/2022	2022-01-16	Human	Polski Bank Komórek Macierzystych S.A.	WSSE w Warszawie	Dorota Wagrocka - Roczniak et al	?
EPI_ISL_5899812	gorilla/USA/MO-21-029402-004/2021	2021-09-28	Gorilla gorilla	Veterinary Diagnostic Laboratory University of Illinois at Urbana-Champaign	Diagnostic Virology Laboratory, National Veterinary Services Laboratories, USDA1920 Dayton Avenue, Ames, IA 50010, USA	Kerrie M. Franzen et al	?
EPI_ISL_1896803	Canada/ON-PHL-21-09886/2021	2021-04	Human	Public Health Ontario Laboratory	Public Health Ontario Laboratory	Vanessa G Allen et al	?
EPI_ISL_1512081	USA/FL-CDC-STM-000040648/2021	2021-03-18	Human	Helix/Illumina	Centers for Disease Control and Prevention Division of Viral Diseases, Pathogen Discovery	Dakota Howard et al	?
EPI_ISL_1304093	USA/TX-HMH-MCoV-29537/2021	2021-01-25	Human	Houston Methodist Hospital	Houston Methodist Hospital	S. Wesley Long et al	?
EPI_ISL_672397	USA/CA-CZB-13140/2020	2020-10-26	Human	Madera County Department of Public Health	Chan-Zuckerberg Biohub	CZB Cliahub Consortium et al	?
EPI_ISL_547965	Italy/SAR-ATS-246/2020	2020-08-25	Human	Laboratorio Biologia Molecolare SarsCov2 UOC LAboratorio Analisi SErvizio Medicina di Laboratorio Ospedale San Francesco ATS-ASSL Nuoro	Laboratorio Specialistico UOC Ematologia Ospedale San Francesco - ATS ASSL NUORO	Piras Giovanna et al	?
EPI_ISL_2824455	Canada/QC-1nIUH-5524317358/2021	2021-02-28	Human	Laboratoire de santé publique du Québec	Laboratoire de santé publique du Québec	Sandrine Moreira et al	?
EPI_ISL_3474288	Netherlands/LI-MUMC-3011/2021	2021	Human	Dutch COVID-19 response team	Medical Microbiology, Maastricht University Medical Centre	Jozef Dingemans* et al	?
EPI_ISL_3804036	Niger/8639/2020	2020-07-10	Human	CERMES	Institut Pasteur de Dakar	Adamou Lagare et al	?
EPI_ISL_8542941	syrianhamster/India/MH-ICMR-MCL-21-11828-HAM1-NT-p1-vero-8230/2021	2021-11	Mesocricetus auratus	Indian Council of Medical Research-National Institute of Virology, Microbial Containment Complex	Indian Council of Medical Research-National Institute of Virology, Microbial Containment Complex	Pragya D. Yadav et al	?
EPI_ISL_1690549	USA/MN-CDC-STM-000047609/2021	2021-04-01	Human	Helix/Illumina	Centers for Disease Control and Prevention Division of Viral Diseases, Pathogen Discovery	Dakota Howard et al	?
EPI_ISL_1010768	USA/CA-RD-RA02708/2021	2021-01-30	Human	Fulgent Genetics	Fulgent Genetics	Harry Gao et al	?
EPI_ISL_961555	Canada/NB-NML-8789/2021	2021-01-21	Human	Hôpital Georges L. Dumont	National Microbiology Laboratory (NML)	Anna Majer et al	?
EPI_ISL_578908	USA/LA-EVTL504/2020	2020-06-24	Human	LSUHS Emerging Viral Threat Laboratory	Microbial Genome Sequencing Center	Jeremy P. Kamil et al	?
EPI_ISL_1593414	USA/ND-NDDH-0363/2021	2021-01-29	Human	North Dakota Department of Health, Public Health Laboratory	North Dakota Department of Health, Public Health Laboratory	Lisa Wingerter et al	?
EPI_ISL_2200232	USA/TX-HMH-MCoV-33276/2020	2020-12-17	Human	Houston Methodist Hospital	Houston Methodist Hospital	Randall J. Olsen et al	?
EPI_ISL_620841	Denmark/DCGC-5516/2020	2020-09-21	Human	Department of Virus and Microbiological Special Diagnostics, Statens Serum Institut, Denmark	Albertsen lab, Department of Chemistry and Bioscience, Aalborg University, Denmark	Danish Covid-19 Genome Consortia et al	?
EPI_ISL_2891278	USA/CA-CDPH-3000029100/2021	2021-02-15	Human	CDPH VBL	California Department of Public Health	CDPH-COVIDNet et al	?
EPI_ISL_1502841	Panama/GMI-PA344204/2020	2020-04-20	Human	Hospital Regional Dr. Luis "Chicho" Fábrega	Gorgas Memorial Laboratory of Health Studies	Gonzalez Claudia et al	?
EPI_ISL_8880032	USA/NE-TESTNE_A1QUA27/2020	2020-11-13	Human	TESTNEBRASKA	UNMC COVID Response Team	UNMC COVID-19 Response Team et al	?
EPI_ISL_8327047	USA/AZ-TG960399/2020	2020-09-04	Human	Arizona Department of Health Services	TGen North	"Jolene Bowers et al	?
EPI_ISL_2231710	India/AP-CCMB-CIA0793/2021	2021-03-27	Human	AP SSO	CSIR-Centre for Cellular and Molecular Biology-INSACOG	Lamuk Zaveri et al	?
EPI_ISL_8612824	USA/CA-CDPH-3000011919/2021	2021-02-11	Human	CDPH VBL	California Department of Public Health	CDPH-COVIDNet et al	?
EPI_ISL_5899827	snowleopard/USA/IL-21-029401-002/2021	2021-09-28	Panthera uncia	Veterinary Diagnostic Laboratory University of Illinois at Urbana-Champaign	Diagnostic Virology Laboratory, National Veterinary Services Laboratories, USDA1920 Dayton Avenue, Ames, IA 50010, USA	Kerrie M. Franzen et al	?
EPI_ISL_2245960	Guinea/Conakry_IPG11718/2020	2020-09-16	Human	Institut Pasteur de Guinée	Institut Pateur de Dakar	Grayo Solene et al	?
EPI_ISL_3943965	USA/CO-CDPHE-2010051104/2020	2020-10-02	Human	Colorado Department of Public Health and Environment	Colorado Department of Public Health and Environment	Laura Bankers et al	?
EPI_ISL_1530585	USA/AZ-TG796175/2020	2020-11-03	Human	Sonora Quest Laboratories	TGen North	Jolene Bowers et al	?
EPI_ISL_2715901	USA/NY-PRL-2021_0623_51B17/2021	2021-01-07	Human	Pandemic Response Lab - NYC	Pandemic Response Lab, R&D	Henry Lee et al	?
EPI_ISL_508957	France/ARA-13515/2020	2020-03-24	Human	CNR Virus des Infections Respiratoires - France SUD	CNR Virus des Infections Respiratoires - France SUD	Antonin Bal et al	?
EPI_ISL_2869843	Germany/NW-KRO-339/2020	2020-03-19	Human	MVZ Labor Krone GbR	Center of Medical Microbiology, Virology, and Hospital Hygiene, University of Duesseldorf	Dennis Deschka et al	?
EPI_ISL_1076403	USA/TX-HMH-MCoV-21918/2021	2021-01-07	Human	Houston Methodist Hospital	Houston Methodist Hospital	S. Wesley Long et al	?
EPI_ISL_2896205	mink/USA/UT-20-022930-006/2020	2020-08-10	Mink	Washington Animal Disease Diagnostic Laboratory	Diagnostic Virology Laboratory, National Veterinary Services Laboratories, USDA1920 Dayton Avenue, Ames, IA 50010, USA	Kerrie M. Franzen et al	?
EPI_ISL_6331672	France/PAC-IHU-37698-Nova1M/2021	2021-10	Human	MEPHI, Aix Marseille University	MEPHI, Aix Marseille University	Anthony LEVASSEUR et al	?
EPI_ISL_1306212	USA/MD-NIH-00204/2021	2021-01-19	Human	Department of Laboratory Medicine, Clinical Center, National Institutes of Health	Laboratory of Parasitic Diseases, Systems Genomics Section, National Institute of Allergy and Infectious Diseases, National Institutes of Health	Allison Roder et al	?
EPI_ISL_500846	USA/VA-DCLS-0684/2020	2020-04-18	Human	Virginia DCLS	Virginia DCLS	Virginia DCLS et al	?
EPI_ISL_8693912	mink/Poland/51800-20/2021	2021-11-30	Mink	Department of Virology, National Veterinary Research Institute	Department of Omics Analysis, National Veterinary Research Institute	Orlowska Anna et al	?
EPI_ISL_1937919	USA/NC-UNCC-000034/2021	2021-01-26	Human	UNC Charlotte COVID-19 Testing Lab	UNC Charlotte Environmental Monitoring Laboratory	Cynthia Gibas et al	?
EPI_ISL_1029528	USA/MD-CDC-LC0001435/2020	2020-12-28	Human	Laboratory Corporation of America	Respiratory Viruses Branch, Division of Viral Diseases, Centers for Disease Control and Prevention	Peter W. Cook et al	?
EPI_ISL_2938226	Namibia/COV-1138-A981/2021	2021-02	Human	UNAM Molecular Diagnostic Laboratory	Forschungszentrum Borstel	Emmanuel Nepolo et al	?
EPI_ISL_2195658	USA/WV-WVU-WV118496/2021	2021-04-03	Human	J.W. Ruby Memorial Hospital	WVU and Marshall University Combined Genomics Core Facilities	James Denvir et al	?
EPI_ISL_4036414	Germany/BW-HCQT005D3/2020	2020-04-08	Human	Institute of Tropical Medicine	Institute of Tropical Medicine	Prof. Dr. Thirumalaisamy P. Velavan et al	?
EPI_ISL_560921	USA/UT-UPHL-03791/2020	2020-04-03	Human	Utah Public Health Laboratory	Utah Public Health Laboratory	Erin Young et al	?
EPI_ISL_2984738	Turkey/HSGM-B17158/2021	2021-06-16	Human	Ministry of Health Turkey	Ministry of Health Turkey	Fatma Bayrakdar et al	?
EPI_ISL_2834693	mink/USA/UT-20-031894-014/2020	2020-10-29	Mink	Utah Veterinary Diagnostic Laboratory	Diagnostic Virology Laboratory, National Veterinary Services Laboratories, USDA1920 Dayton Avenue, Ames, IA 50010, USA	Kerrie M. Franzen et al	?
EPI_ISL_1017189	USA/AK-PROV-626/2020	2020-11-04	Human	Providence Alaska Medical Center	Providence St. Joseph Health Molecular Genomics Laboratory	Alexa K Dowdell et al	?
EPI_ISL_3032019	Germany/BW-FR1561/2020	2020-04-03	Human	Institute of Virology, Medical Center, University of Freiburg, Freiburg, Germany	Institute of Virology, Clinial Virus Genomics, Medical Center, University of Freiburg, Freiburg, Germany	Jonas Fuchs et al	?
EPI_ISL_2566279	USA/WY-WYPHL-20122195/2020	2020-11-05	Human	Wyoming Public Health Laboratory	Wyoming Public Health Laboratory	Jim Mildenberger et al	?
EPI_ISL_604841	USA/SC-QDX-2484/2020	2020-03-14	Human	Quest Diagnostics	Quest Diagnostics	Rosenthal et al	?
EPI_ISL_2597334	USA/PA-VSP1566/2021	2021-03-09	Human	Hospital of the University of Pennsylvania Molecular Pathology Lab	Bushman Lab - University of Pennsylvania	John K. Everett et al	?
EPI_ISL_5439756	USA/CO-CDPHE-2004220108/2020	2020-04-21	Human	Colorado Department of Public Health and Environment	Colorado Department of Public Health and Environment	Laura Bankers et al	?
EPI_ISL_631862	USA/NY-NYCPHL-000356/2020	2020-03-11	Human	NYC Department Of Health And Mental Hygiene	New York City Public Health Laboratory	Jade Wang et al	?
EPI_ISL_6017695	England/LIVE-E24BDA/2021	2021-09-29	Human	Liverpool Clinical Laboratories	COVID-19 Genomics UK (COG-UK) Consortium	Sam Haldenby et al	?
EPI_ISL_523051	mink/Netherlands/NB-EMC-19-9/2020	2020-07-05	Mink	Dutch COVID-19 response team	Erasmus Medical Center	OH consortium et al	?
EPI_ISL_1029497	USA/NJ-CDC-LC0001336/2020	2020-12-27	Human	Laboratory Corporation of America	Respiratory Viruses Branch, Division of Viral Diseases, Centers for Disease Control and Prevention	Peter W. Cook et al	?
EPI_ISL_2796723	USA/CA-CDPH-2000031331/2021	2021-01-16	Human	CDPH VBL	California Department of Public Health	CDPH-COVIDNet et al	?
EPI_ISL_2151321	India/KA-SEQ_803_S179_R1_001/2021	2021	Human	RAILWAY	inStem NCBS - INSACOG	Uma Ramakrishnan Dasaradhi Palakodeti Aswin SaiNarain et al	?
EPI_ISL_507774	USA/MI-MDHHS-SC20987/2020	2020-05-22	Human	Michigan Department of Health and Human Services, Bureau of Laboratories	Michigan Department of Health and Human Services, Bureau of Laboratories	Blankenship HM et al	?
EPI_ISL_1089060	USA/NC-CDC-STM-000009264/2021	2021-02-04	Human	Helix / Illumina	Respiratory Viruses Branch, Division of Viral Diseases, Centers for Disease Control and Prevention	Peter W. Cook et al	?
EPI_ISL_614218	USA/MI-MDHHS-SC22167/2020	2020-10-06	Human	Michigan Department of Health and Human Services, Bureau of Laboratories	Michigan Department of Health and Human Services, Bureau of Laboratories	Blankenship HM et al	?
EPI_ISL_1026827	USA/PA-CDC-LC0005453/2021	2021-01-08	Human	Laboratory Corporation of America	Respiratory Viruses Branch, Division of Viral Diseases, Centers for Disease Control and Prevention	Peter W. Cook et al	?
EPI_ISL_1340213	USA/PA-CDC-STM-000029538/2021	2021-03-04	Human	Helix/Illumina	Centers for Disease Control and Prevention Division of Viral Diseases, Pathogen Discovery	Peter W. Cook et al	?
EPI_ISL_475866	Austria/CeMM0449/2020	2020-03-05	Human	Austrian Agency for Health and Food Safety (AGES)	Bergthaler laboratory, CeMM Research Center for Molecular Medicine of the Austrian Academy of Sciences	Alexandra Popa et al	?
EPI_ISL_641423	mink/Denmark/mDK-30/2020	2020-10-16	Mink	Department of Virus and Microbiological Special Diagnostics, Statens Serum Institut, Copenhagen, Denmark	Albertsen lab, Department of Chemistry and Bioscience, Aalborg University, Denmark	Thomas Bruun Rasmussen et al	?
EPI_ISL_1378651	USA/NV-NSPHL-NV2024274/2020	2020-08-27	Human	Nevada State Public Health Laboratory	Nevada State Public Health Laboratory	Andrew Gorzalski et al	?
EPI_ISL_7653963	Canada/QC-1nIEOQ-7056408607/2021	2021-04-09	Human	Laboratoire de santé publique du Québec	Laboratoire de santé publique du Québec	Sandrine Moreira et al	?
EPI_ISL_2600671	USA/PA-CDC-4156498-001/2021	2021-01-23	Human	University of Pittsburgh	Genomics and Discovery, Respiratory Viruses Branch, Division of Viral Diseases, Centers for Disease Control and Prevention	Yan Li et al	?
EPI_ISL_2710874	HongKong/HKPU-00139/2020	2020-03-14	Human	Department of Health Technology and Informatics, The Hong Kong Polytechnic University	Department of Health Technology and Informatics, The Hong Kong Polytechnic University	Gilman Kit-Hang Siu et al	?
EPI_ISL_5891584	Canada/QC-L00346301001/2021	2021-04-13	Human	Laboratoire de santé publique du Québec	Laboratoire de santé publique du Québec	Sandrine Moreira et al	?
EPI_ISL_3032809	Turkey/HSGM-B17014/2021	2021-06-16	Human	Ministry of Health Turkey	Ministry of Health Turkey	Fatma Bayrakdar et al	?
EPI_ISL_1094778	USA/IN-CDC-2-3880630/2021	2021-01-28	Human	IN State Department of Health Laboratory Services	Respiratory Viruses Branch, Division of Viral Diseases, Centers for Disease Control and Prevention	Krista Queen et al	?
EPI_ISL_4346739	USA/PA-CDC-STM-000048804/2021	2021-03-31	Human	Helix/Illumina	Centers for Disease Control and Prevention Division of Viral Diseases, Pathogen Discovery	Dakota Howard et al	?
EPI_ISL_1039647	USA/LA-EVTL1998/2021	2021-01-19	Human	LSUHS Emerging Viral Threat Laboratory	Microbial Genome Sequencing Center	Jeremy P. Kamil et al	?
EPI_ISL_979727	USA/CA-CZB-19133/2020	2020-12-03	Human	Humboldt County Public Health Laboratory	Chan-Zuckerberg Biohub	CZB Cliahub Consortium et al	?
EPI_ISL_571128	USA/MI-QDX-386/2020	2020-03-23	Human	Quest Diagnostics	Quest Diagnostics	Rosenthal et al	?
EPI_ISL_8780160	Portugal/PT24937/2022	2022-01-03	Human	ULS Norte Alentejano	Instituto Nacional de Saude (INSA)	Borges et al	?
EPI_ISL_5934718	USA/CA-CDPH-1002004824/2020	2020-11-30	Human	CDPH VBL	California Department of Public Health	Emily Smith on behalf of CDPH-COVIDNet et al	?
EPI_ISL_1529272	USA/CA-CZB-28503/2021	2021-01-22	Human	Contra Costa County Public Health Lab	Chan-Zuckerberg Biohub	CZB Cliahub Consortium et al	?
EPI_ISL_2329587	USA/CA-SEARCH-100092/2020	2020-06-19	Human	San Diego County Public Health Laboratory	Andersen lab at Scripps Research	SEARCH Alliance San Diego with Ashleigh Murphy et al	?
EPI_ISL_2715812	USA/NY-PRL-2021_0623_51F15/2021	2021-01-07	Human	Pandemic Response Lab - NYC	Pandemic Response Lab, R&D	Henry Lee et al	?
EPI_ISL_2201603	USA/UT-UPHL-2104120861/2020	2020-10-26	Human	Utah Public Health Laboratory	Utah Public Health Laboratory	Erin L. Young et al	?
EPI_ISL_5804719	deer/USA/IA-200569/2020	2020-12-05	Odocoileus virginianus	Department of Natural Resources, IA	Pennsylvania State Laboratory	Meera Surendran Nair et al	?
EPI_ISL_3802254	France/PAC-IHU-22777-N1/2021	2021-01-18	Human	MEPHI, Aix Marseille University	MEPHI, Aix Marseille University	Anthony LEVASSEUR et al	?
EPI_ISL_1803365	USA/MN-CDC-IBX409796285848/2021	2021-04-10	Human	Infinity Biologix	Centers for Disease Control and Prevention Division of Viral Diseases, Pathogen Discovery	Dakota Howard et al	?
EPI_ISL_1379796	USA/CA-Stanford-04_S35/2021	2021-01-20	Human	Stanford Health Care	Stanford University School of Medicine, Clinical Virology Laboratory	Daniel Solis et al	?
EPI_ISL_2185852	USA/FL-CDC-ASC210004932/2021	2021-03-14	Human	Aegis Sciences Corporation	Centers for Disease Control and Prevention Division of Viral Diseases, Pathogen Discovery	Dakota Howard et al	?
EPI_ISL_673258	England/CAMC-B99FD7/2020	2020-11-15	Human	Lighthouse Lab in Cambridge	Wellcome Sanger Institute for the COVID-19 Genomics UK (COG-UK) Consortium	Rob Howes et al	?
EPI_ISL_2558685	USA/KS-KHEL-2457/2020	2020-07-16	Human	Kansas Health and Environmental Lab	Kansas Health and Environmental Lab	Katherine Wiggins et al	?
EPI_ISL_1463136	USA/WV-CDC-LC0030809/2021	2021-03-15	Human	Laboratory Corporation of America	Centers for Disease Control and Prevention Division of Viral Diseases, Pathogen Discovery	Dakota Howard et al	?
EPI_ISL_545181	USA/TX-HMH-2204/2020	2020-05-22	Human	Houston Methodist Hospital	Houston Methodist Hospital	S. Wesley Long et al	?
EPI_ISL_2783288	USA/CA-CDPH-2000018410/2021	2021-01-07	Human	CDPH VBL	California Department of Public Health	CDPH-COVIDNet et al	?
EPI_ISL_440534	England/CAMB-846E4/2020	2020-03-10	Human	Department of Pathology, University of Cambridge	Wellcome Sanger Institute for the COVID-19 Genomics UK (COG-UK) consortium	Luke W Meredith et al	Preliminary analysis of SARS-CoV-2 importation & establishment of UK transmission lineages
EPI_ISL_683082	mink/Denmark/mDK-232/2020	2020-11-02	Mink	Department of Virus and Microbiological Special Diagnostics, Statens Serum Institut, Copenhagen, Denmark	Albertsen Lab, Department of Chemistry and Bioscience, Aalborg University, Denmark	Danish Covid-19 Genome Consortium et al	?
EPI_ISL_8783177	Poland/2201171222095/2022	2022-01-16	Human	Warsaw Genomics Laboratorium Analiz Genetycznych	WSSE w Warszawie	Dorota Wagrocka - Roczniak et al	?
EPI_ISL_2342048	India/JH-ILSGS02169/2021	2021-04-08	Human	Itki Aarogyashala, Ranchi	Institute of Life Sciences - INSACOG	Sunil K. Raghav et al	?
EPI_ISL_1652386	USA/IL-IDPH-WAR-S-000751/2020	2020-05-19	Human	Illinois Department of Public Health	Gagnon Lab, Southern Illinois University	Keith Gagnon et al	?
EPI_ISL_632396	mink/Netherlands/NB-EMC-58-2/2020	2020	Mink	Dutch COVID-19 response team	Erasmus Medical Center	OH consortium et al	?
EPI_ISL_3031119	USA/NY-Wadsworth-21025141-01/2021	2021-02-18	Human	URMC LABS	Wadsworth Center, New York State Department of Health	Kirsten St. George et al	?
EPI_ISL_479894	Japan/PG-0189/2020	2020-03-16	Human	Tokyo Metropolitan Institute of Public Health	Pathogen Genomics Center, National Institute of Infectious Diseases	Tsuyoshi Sekizuka et al	A genome epidemiological study of SARS-CoV-2 introduction into Japan
EPI_ISL_578635	USA/WI-WSLH-200494/2020	2020-05-21	Human	Wisconsin State Laboratory of Hygiene Communicable Disease Division	Wisconsin State Laboratory of Hygiene Communicable Disease Division	Kelsey R. Florek et al	?
EPI_ISL_641495	mink/Denmark/mDK-104/2020	2020-09-15	Mink	Department of Virus and Microbiological Special Diagnostics, Statens Serum Institut, Copenhagen, Denmark	Albertsen lab, Department of Chemistry and Bioscience, Aalborg University, Denmark	Thomas Bruun Rasmussen et al	?
EPI_ISL_2422622	Ghana/WACCBIP-GS694/2021	2021-01-29	Human	West African Centre for Cell Biology of Infectious Pathogen, University of Ghana, Legon	WACCBIP, University of Ghana, Volta Road, Legon, Accra	Collins M. Morang'a et al	?
EPI_ISL_7130055	Ghana/FS-21-2667/2021	2021-09-24	Human	National Influenza Centre	National Influenza Centre	William K. Ampofo et al	?
EPI_ISL_5632711	USA/PA-BOL-M21067631/2021	2021-07-09	Human	Pennsylvania Department of Health Bureau of Laboratories	Pennsylvania Department of Health Bureau of Laboratories	Dongxiang Xia et al	?
EPI_ISL_1240699	Finland/3TouS5H8/2020	2020-05-03	Human	Department of Virology and Immunology, University of Helsinki and Helsinki University Hospital, Huslab Finland	Department of Virology, Faculty of Medicine, University of Helsinki, Helsinki, Finland	Teemu Smura et al	?
EPI_ISL_452950	England/CAMB-1B0BD0/2020	2020	Human	Department of Pathology, University of Cambridge	COVID-19 Genomics UK (COG-UK) Consortium	Luke W Meredith et al	Preliminary analysis of SARS-CoV-2 importation & establishment of UK transmission lineages
EPI_ISL_683179	mink/Denmark/mDK-330/2020	2020-11-13	Mink	Department of Virus and Microbiological Special Diagnostics, Statens Serum Institut, Copenhagen, Denmark	Albertsen Lab, Department of Chemistry and Bioscience, Aalborg University, Denmark	Danish Covid-19 Genome Consortium et al	?
EPI_ISL_6565472	USA/FL-BPHL-14587/2021	2021-01-21	Human	Florida Bureau of Public Health Laboratories	Florida Bureau of Public Health Laboratories	Sarah Schmedes et al	?
EPI_ISL_683146	mink/Denmark/mDK-297/2020	2020-11-10	Mink	Department of Virus and Microbiological Special Diagnostics, Statens Serum Institut, Copenhagen, Denmark	Albertsen Lab, Department of Chemistry and Bioscience, Aalborg University, Denmark	Danish Covid-19 Genome Consortium et al	?
EPI_ISL_2203871	USA/TX-HMH-MCoV-34442/2020	2020-12-01	Human	Houston Methodist Hospital	Houston Methodist Hospital	Randall J. Olsen et al	?
EPI_ISL_467186	Spain/MD-IBV-003687/2020	2020-04-02	Human	Hospital General Universitario Gregorio Marañón	SeqCOVID-SPAIN consortium/IBV(CSIC)	Laura Pérez-Lago et al	?
EPI_ISL_641451	mink/Denmark/mDK-59/2020	2020-09-22	Mink	Department of Virus and Microbiological Special Diagnostics, Statens Serum Institut, Copenhagen, Denmark	Albertsen lab, Department of Chemistry and Bioscience, Aalborg University, Denmark	Thomas Bruun Rasmussen et al	?
EPI_ISL_6565632	USA/FL-BPHL-14746/2021	2021-01-27	Human	Florida Bureau of Public Health Laboratories	Florida Bureau of Public Health Laboratories	Sarah Schmedes et al	?
EPI_ISL_1751196	dog/Germany/BY-MVP-000002395/2020	2020-11-24	Canis lupus familiaris	Max von Pettenkofer Institute, Virology, National Reference Center for Retroviruses, LMU Munich	Laboratory for Functional Genome Analysis; Dept. Genomics; Gene Center of the LMU Munich	Max Muenchhoff et al	?
EPI_ISL_5440701	USA/CO-CDPHE-2007100148/2020	2020-07-06	Human	Colorado Department of Public Health and Environment	Colorado Department of Public Health and Environment	Laura Bankers et al	?
EPI_ISL_632445	Netherlands/FL-EMC-35/2020	2020-10-08	Human	Dutch COVID-19 response team	Erasmus Medical Center	Bas Oude Munnink et al	?
EPI_ISL_7623242	Canada/QC-1nDJXW-481243221/2021	2021-02-26	Human	Laboratoire de santé publique du Québec	Laboratoire de santé publique du Québec	Sandrine Moreira et al	?
EPI_ISL_952283	Wales/PHWC-4C2877/2021	2021-01-30	Human	Originating lab: Wales Specialist Virology Centre Sequencing lab: Pathogen Genomics Unit	Public Health Wales Microbiology Cardiff Wales Specialist Virology Centre	Catherine Moore et al	?
EPI_ISL_2734649	England/EKHU-2610854/2020	2020	Human	Respiratory Virus Unit, Microbiology Services Colindale, Public Health England	COVID-19 Genomics UK (COG-UK) Consortium	PHE Covid Sequencing Team et al	?
EPI_ISL_1094630	USA/DE-CDC-2-3845415/2021	2021-01-25	Human	DE Public Health Laboratory	Respiratory Viruses Branch, Division of Viral Diseases, Centers for Disease Control and Prevention	Krista Queen et al	?
EPI_ISL_7857865	USA/CA-CDPH-2000008661/2020	2020-12-12	Human	CDPH VBL	California Department of Public Health	Emily Smith on behalf of CDPH-COVIDNet et al	?
EPI_ISL_2135285	Argentina/INEI102874/2021	2021-03-15	Human	Servicio Virosis Respiratorias-Departamento Virología-INEI	Instituto Nacional Enfermedades Infecciosas C.G.Malbran	Baumeister E. et al	?
EPI_ISL_1121351	USA/KS-KHEL-0323/2020	2020-07-21	Human	Kansas Health and Environmental Lab	Kansas Health and Environmental Lab	Mike Grose et al	?
EPI_ISL_1880673	Denmark/DCGC-72102/2020	2020-11-30	Human	Department of Virus and Microbiological Special Diagnostics, Statens Serum Institut, Copenhagen, Denmark	Aalborg University	Danish Covid-19 Genome Consortium et al	?
EPI_ISL_3945348	Nigeria/CV1964/2021	2021-08-02	Human	Nigerian Centre for Disease Control (NCDC)	Africa Centre for Excellence for Genomics of Infectious Diseases (ACEGID), Redeemer’s University	Olawoye et al	?
EPI_ISL_577811	mink/Netherlands/NB-EMC-47-3/2020	2020-09-04	Mink	Dutch COVID-19 response team	Erasmus Medical Center	OH consortium et al	?
EPI_ISL_471824	USA/MI-MDHHS-SC20803/2020	2020-05-18	Human	Michigan Department of Health and Human Services, Bureau of Laboratories	Michigan Department of Health and Human Services, Bureau of Laboratories	Blankenship HM et al	?
EPI_ISL_1097351	USA/FL-BPHL-3066/2020	2020-12-18	Human	Florida Bureau of Public Health Laboratories	Florida Bureau of Public Health Laboratories	Sarah Schmedes et al	?
EPI_ISL_5847549	USA/CO-CDPHE-2007291788/2020	2020-07-28	Human	Colorado Department of Public Health and Environment	Colorado Department of Public Health and Environment	Laura Bankers et al	?
[truncated: 14,005 more rows]
